# Supplementary material for: Identification of Human Disease Genes from Interactome Network Using Graphlet Interaction
Source: PLoS One. 2014 Jan 22;9(1):e86142. doi: 10.1371/journal.pone.0086142 (PMC3899204; doi:10.1371/journal.pone.0086142)
Supplement: Table S1 — Data subset of disease genes which include 904 disease genes and 42 disease families. (XLSX) [file pone.0086142.s006.xlsx]

## Sheet: morbidmap
Pulmonary hypertension, familial primary, 178600 (3)	BMPR2, PPH1	600799	2q33	659
Pulmonary hypertension, primary, 178600 (3)	MADH9, SMAD9, MADH6	603295	13q12-q14	4093
Pulmonary hypertension, primary, fenfluramine-associated, 178600 (3)	BMPR2, PPH1	600799	2q33	659
Paget disease of bone (2) (?)	PDB	167250	6p21.3	5131
Paget disease of bone, 602080 (2)	PDB4	606263	5q31	94003
Paget disease of bone, 602080 (3)	SQSTM1, P62, PDB3	601530	5q35	8878
Paget disease of bone, 602080 (3)	TNFRSF11A, RANK, ODFR, OFE, OPTB7	603499	18q22.1	8792
Paget disease, juvenile, 239000 (3)	TNFRSF11B, OPG, OCIF	602643	8q24	4982
Li-Fraumeni syndrome 3 (2)	LFS3	609266	1q23	553989
Li-Fraumeni syndrome, 151623 (3)	CDKN2A, MTS1, P16, MLM, CMM2	600160	9p21	1029
Li-Fraumeni syndrome, 151623 (3)	TP53, P53, LFS1	191170	17p13.1	7157
Li-Fraumeni syndrome, 609265 (3)	CHEK2, RAD53, CHK2, CDS1, LFS2	604373	22q12.1	11200
Li-Fraumeni-like syndrome, 151623 (3)	TP53, P53, LFS1	191170	17p13.1	7157
Lymphoproliferative syndrome, EBV-associated, autosomal, 1, 613011 (3)	ITK, EMT	186973	5q32	3702
Lymphoproliferative syndrome, X-linked, 2, 300635 (3)	XIAP, BIRC4, API3, XLP2	300079	Xq25	331
Lymphoproliferative syndrome, X-linked, 308240 (3)	SH2D1A, LYP, IMD5, XLP, XLPD	300490	Xq25	4068
Aortic aneurysm, ascending, and dissection (3)	FBN1, MFS1, WMS, SSKS	134797	15q21.1	2200
Aortic aneurysm, familial abdominal 1 (2)	AAA1, AAA	100070	19q13	100329167
Aortic aneurysm, familial abdominal 2 (2)	AAA2	609782	4q31	100505390
Aortic aneurysm, familial thoracic 1 (2)	AAT1, FAA1	607086	11q23.3-q24	252842
Aortic aneurysm, familial thoracic 2 (2)	AAT2, FAA2	607087	5q13-q14	252843
Aortic aneurysm, familial thoracic 4, 132900 (3)	MYH11, AAT4, FAA4	160745	16p13.13-p13.12	4629
Aortic aneurysm, familial thoracic 6, 611788 (3)	ACTA2, ACTSA, AAT6	102620	10q22-q24	59
Glomerulosclerosis, focal segmental, 1, 603278 (3)	ACTN4, FSGS1, FSGS	604638	19q13	81
Glomerulosclerosis, focal segmental, 2, 603965 (3)	TRPC6, TRP6, FSGS2	603652	11q21-q22	7225
Glomerulosclerosis, focal segmental, 3, 607832 (3)	CD2AP, CMS	604241	6p12	23607
Glomerulosclerosis, focal segmental, 5, 613237 (3)	INF2, FSGS5, C14orf173	610982	14q32.33	64423
Nonsmall cell lung cancer, response to tyrosine kinase inhibitor in, 211980 (3)	EGFR	131550	7p12.3-p12.1	1956
Nonsmall cell lung cancer, somatic (3)	BRAF, NS7	164757	7q34	673
Nonsmall cell lung cancer, somatic, 211980 (3)	IRF1, MAR	147575	5q31.1	3659
Nonsmall cell lung cancer, somatic, 211980 (3)	PIK3CA	171834	3q26.3	5290
Lung cancer, 211980 (1)	DLEC1, DLC1	604050	3p22-p21.3	9940
Lung cancer, 211980 (2)	RASSF1	605082	3p21.3	11186
Lung cancer, 211980 (3)	KRAS, KRAS2, RASK2, NS	190070	12p12.1	3845
Lung cancer, 211980 (3)	PPP2R1B	603113	11q22-q24	5519
Lung cancer, 211980 (3)	SLC22A1L, BWSCR1A, IMPT1	602631	11p15.5	5002
Lung cancer, somatic, 211980 (3)	MAP3K8, COT, EST, TPL2	191195	10p11.2	1326
Alzheimer disease 1, familial, 104300 (3)	APP, AAA, CVAP, AD1	104760	21q21	351
Alzheimer disease 6, 104300 (2)	AD6	605526	10q24	64851
Alzheimer disease 8, 104300 (2)	AD8	607116	20p	353128
Alzheimer disease, late-onset, susceptibility to}, 104300 (3)	NOS3	163729	7q36	4846
Alzheimer disease, type 3, 607822 (3)	PSEN1, AD3	104311	14q24.3	5663
Alzheimer disease, type 3, with spastic paraparesis and apraxia, 607822 (3)	PSEN1, AD3	104311	14q24.3	5663
Alzheimer disease, type 3, with spastic paraparesis and unusual plaques, 607822 (3)	PSEN1, AD3	104311	14q24.3	5663
Alzheimer disease-10, 104300 (2)	AD10	609636	7q36	780912
Alzheimer disease-11 (2)	AD11	609790	9p22.1	100188795
Alzheimer disease-2, 104310 (3)	APOE, AD2, LPG, LDLCQ5	107741	19q13.2	348
Alzheimer disease-4, 606889 (3)	PSEN2, AD4, STM2, CMD1V	600759	1q31-q42	5664
Alzheimer disease-5, 104300 (2)	AD5	602096	12p11.23-q13.12	8081
Alzheimer disease-7 (2)	AD7	606187	10p13	114475
Noonan syndrome 1, 163950 (3)	PTPN11, PTP2C, SHP2, NS1	176876	12q24.1	5781
Noonan syndrome 3, 609942 (3)	KRAS, KRAS2, RASK2, NS	190070	12p12.1	3845
Noonan syndrome 4, 610733 (3)	SOS1, GINGF, GF1, HGF, NS4	182530	2p22-p21	6654
Noonan syndrome 5, 611553 (3)	RAF1, CRAF, NS5	164760	3p25	5894
Noonan syndrome 6, 613224 (3)	NRAS, ALPS4, NS6	164790	1p13.2	4893
Noonan syndrome 7, 613706 (3)	BRAF, NS7	164757	7q34	673
Noonan syndrome-like disorder, 613563 (3)	CBL, CBL2	165360	11q23.3	867
Esophageal cancer, 133239 (1)	DLEC1, DLC1	604050	3p22-p21.3	9940
Esophageal cancer, somatic, 133239 (3)	TGFBR2, HNPCC6, AAT3, MFS2, LDS1B, LDS2B	190182	3p22	7048
Esophageal carcinoma, somatic, 133239 (3)	RNF6	604242	13q12.11	6049
Esophageal squamous cell carcinoma, 133239 (1)	2011-12-01	604767	9q32	50514
Esophageal squamous cell carcinoma, 133239 (3)	LZTS1, F37, FEZ1	606551	8p22	11178
Esophageal squamous cell carcinoma, 133239 (3)	WWOX, FOR	605131	16q23.3-q24.1	51741
Central hypoventilation syndrome, 209880 (3)	GDNF, HSCR3	600837	5p13.1-p12	2668
Central hypoventilation syndrome, congenital, 209880 (3)	ASCL1, ASH1	100790	12q22-q23	429
Central hypoventilation syndrome, congenital, 209880 (3)	BDNF	113505	11p13	627
Central hypoventilation syndrome, congenital, 209880 (3)	EDN3, WS4B, HSCR4	131242	20q13.2-q13.3	1908
Central hypoventilation syndrome, congenital, 209880 (3)	PMX2B, NBPHOX, PHOX2B, NBLST2	603851	4p12	8929
Central hypoventilation syndrome, congenital, 209880 (3)	RET, MEN2A, HSCR1	164761	10q11.2	5979
Autoimmune lymphoproliferative syndrome type IV (3)	NRAS, ALPS4, NS6	164790	1p13.2	4893
Autoimmune lymphoproliferative syndrome, type IA, 601859 (3)	TNFRSF6, APT1, FAS, CD95, ALPS1A	134637	10q24.1	355
Autoimmune lymphoproliferative syndrome, type II, 603909 (3)	CASP10, MCH4, ALPS2	601762	2q33-q34	843
Autoimmune lymphoproliferative syndrome, type IIB, 607271 (3)	CASP8, MCH5, ALPS2B	601763	2q33	841
Hypercholesterolemia, due to ligand-defective apo B, 144010 (3)	APOB, FLDB, LDLCQ4	107730	2p24	338
Hypercholesterolemia, familial, 143890 (3)	LDLR, FHC, FH, LDLCQ2	606945	19p13.2	3949
Hypercholesterolemia, familial, 3, 603776 (3)	PCSK9, NARC1, HCHOLA3, FH3, LDLCQ1	607786	1p34.1-p32	255738
Hypercholesterolemia, familial, autosomal recessive, 603813 (3)	LDLRAP1, ARH, FHCB2, FHCB1	605747	1p36-p35	26119
Hypercholesterolemia, familial, modification of, 143890 (3)	APOA2	107670	1q21-q23	336
Hyperchylomicronemia, late-onset, 144650 (3)	APOA5	606368	11q23	116519
Ovarian cancer (1)	ARHI	605193	1p31	9077
Ovarian cancer, 167000 (3)	CTNNB1	116806	3p22-p21.3	1499
Ovarian cancer, serous (2)	ST8, OVCS	167000	6q26-q27	6765
Ovarian cancer, somatic, (3)	ERBB2, NGL, NEU, HER2	164870	17q21.1	2064
Ovarian cancer, somatic, 604370 (3)	AKT1	164730	14q32.3	207
Ovarian cancer, somatic, 604370 (3)	PIK3CA	171834	3q26.3	5290
Ovarian carcinoma (1)	SEPT9, MSF, MSF1, NAPB	604061	17q25	10801
Ovarian carcinoma (3)	RRAS2, TC21	600098	11pter-p15.5	22800
Ovarian carcinoma, somatic, 167000 (3)	CDH1, UVO, LCAM, ECAD	192090	16q22.1	999
Leukoencephalopathy with brain stem and spinal cord involvement and lactate elevation, 611105 (3)	DARS2, ASPRS. LBSL	610956	1q25.1	55157
Leukoencephalopathy with dystonia and motor neuropathy, 613724 (3)	SCP2	184755	1p32	6342
Leukoencephalopathy with metaphyseal chondrodysplasia (2)	LKMCD	300660	Xq25-q27	100302058
Leukoencephalopathy with vanishing white matter, 603896 (3)	EIF2B1, EIF2BA	606686	Chr.12	1967
Leukoencephalopathy with vanishing white matter, 603896 (3)	EIF2B2	606454	14q24	8892
Leukoencephalopathy with vanishing white matter, 603896 (3)	EIF2B3	606273	1p34.1	8891
Leukoencephalopathy with vanishing white matter, 603896 (3)	EIF2B5, LVWM, CACH, CLE	603945	3q27	8893
Leukoencephalopathy, cystic, without megalencephaly, 612951 (3)	RNASET2, RNASE6PL	612944	6q27	8635
Pancreatic cancer (3)	MADH4, DPC4, SMAD4, JIP	600993	18q21.1	4089
Pancreatic cancer, 260350 (3)	TP53, P53, LFS1	191170	17p13.1	7157
Pancreatic cancer, 613347 (3)	BRCA2, FANCD1, BROVCA2, GLM3, PNCA2	600185	13q12.3	675
Pancreatic cancer, somatic (3)	ACVR1B, ACVRLK4, ALK4	601300	12q13	91
Pancreatic cancer, sporadic (3)	STK11, PJS, LKB1	602216	19p13.3	6794
Pancreatic cancer/melanoma syndrome, 606719 (3)	CDKN2A, MTS1, P16, MLM, CMM2	600160	9p21	1029
Pancreatic carcinoma, somatic (3)	RBBP8, RIM	604124	18q11.2	5932
Pancreatic carcinoma, somatic, 260350 (3)	KRAS, KRAS2, RASK2, NS	190070	12p12.1	3845
Pancreatic endocrine tumors (1) (?)	ST11, PETS1	602011	3p25	8466
Thrombocythemia, essential, 187950 (3)	JAK2	147796	9p24	3717
Thrombocythemia, essential, 187950 (3)	MPL, TPOR, MPLV	159530	1p34	4352
Thrombocythemia, essential, 187950 (3)	THPO, MGDF, MPLLG, TPO	600044	3q26.3-q27	7066
Thrombocytopenia 4, 612004 (3)	CYCS, CYC, THC4	123970	7p15.2	54205
Thrombocytopenia with beta-thalassemia, X-linked, 314050 (3)	GATA1, GF1, ERYF1, NFE1, XLTT	305371	Xp11.23	2623
Thrombocytopenia, Paris-Trousseau type (2) (?)	TCPT	188025	11q23	140892
Thrombocytopenia, X-linked, 313900 (3)	WAS, IMD2, THC1	300392	Xp11.23-p11.22	7454
Thrombocytopenia, X-linked, intermittent, 313900 (3)	WAS, IMD2, THC1	300392	Xp11.23-p11.22	7454
Thrombocytopenia, congenital amegakaryocytic, 604498 (3)	MPL, TPOR, MPLV	159530	1p34	4352
Thrombocytopenia, neonatal alloimmune (1)	ITGA2B, GP2B, CD41B	607759	17q21.32	3674
Thrombocytopenia-2, 188000 (3)	FLJ14813, THC2	608221	10p12.1	84930
Thrombocytopenia-absent radius syndrome (2)	TAR	274000	1q21.1	100034701
Thrombocytopenic purpura, autoimmune, 188030 (1)	FCGR2C, CD32C	612169	1q23	9103
Arrhythmogenic right ventricular dysplasia 1, 107970 (3)	TGFB3	190230	14q24	7043
Arrhythmogenic right ventricular dysplasia 2, 600996 (3)	RYR2, VTSIP, ARVD2, ARVC2	180902	1q42.1-q43	6262
Arrhythmogenic right ventricular dysplasia 5, 604400 (1) (?)	LAMR1, LAMBR	150370	3p21.3	3921
Arrhythmogenic right ventricular dysplasia 8, 607450 (3)	DSP, KPPS2, PPKS2	125647	6p24	1832
Arrhythmogenic right ventricular dysplasia, familial, 10, 610193 (3)	DSG2, ARVD10, ARVC10, CMD1BB	125671	18q12.1-q12.2	1829
Arrhythmogenic right ventricular dysplasia, familial, 11, 610476 (3)	DSC2, DSC3, ARVD11	125645	18q12.1	1824
Arrhythmogenic right ventricular dysplasia, familial, 12, 611528 (3)	JUP, DP3, PDGB, ARVD12	173325	17q21	3728
Arrhythmogenic right ventricular dysplasia, familial, 5, 604400 (3)	TMEM43, ARVD5, ARVC5	612048	3p25	79188
Arrhythmogenic right ventricular dysplasia, familial, 9, 609040 (3)	PKP2, ARVD9	602861	12p11	5318
Arrhythmogenic right ventricular dysplasia-3 (2)	ARVD3	602086	14q12-q22	424
Arrhythmogenic right ventricular dysplasia-4 (2)	ARVD4	602087	2q32.1-q32.3	425
Arrhythmogenic right ventricular dysplasia-6 (2)	ARVD6	604401	10p14-p12	27038
Arrhythmogenic right ventricular dysplasia-7 (2)	ARVD7, ARVC7	609160	10q22.3	497658
Hepatoblastoma (3)	CTNNB1	116806	3p22-p21.3	1499
Hepatoblastoma, somatic, 114550 (3)	APC, GS, FPC, BTPS2	611731	5q21-q22	324
Hepatocellular cancer, 114550 (3)	PDGFRL, PDGRL, PRLTS	604584	8p22-p21.3	5157
Hepatocellular carcinoma (1) (?)	LCO	165320	2q14-q21	3935
Hepatocellular carcinoma (3)	IGF2R, MPRI	147280	6q26	3482
Hepatocellular carcinoma, 114550 (3)	CTNNB1	116806	3p22-p21.3	1499
Hepatocellular carcinoma, 114550 (3)	TP53, P53, LFS1	191170	17p13.1	7157
Hepatocellular carcinoma, childhood type, 114550 (3)	MET, AUTS9	164860	7q31	4233
Hepatocellular carcinoma, somatic, 114550 (3)	AXIN1, AXIN	603816	16p13.3	8312
Hepatocellular carcinoma, somatic, 114550 (3)	CASP8, MCH5, ALPS2B	601763	2q33	841
Hepatocellular carcinoma, somatic, 114550 (3)	PIK3CA	171834	3q26.3	5290
Thyroid carcinoma with thyrotoxicosis (3)	TSHR, CHNG1	603372	14q31	7253
Thyroid carcinoma, follicular, 188470 (3)	MINPP1, HIPER1	605391	10q23	9562
Thyroid carcinoma, follicular, 188470 (3)	NRAS, ALPS4, NS6	164790	1p13.2	4893
Thyroid carcinoma, nonmedullary, 1 (2)	NMTC1	606240	2q21	114568
Thyroid carcinoma, nonmedullary, with cell oxyphilia (2)	TCO	603386	19p13.2	50975
Thyroid carcinoma, papillary, 188550 (3)	GOLGA5, RFG5, PTC5	606918	14q	9950
Thyroid carcinoma, papillary, 188550 (3)	NCOA4, ELE1, PTC3	601984	10q11.2	8031
Thyroid carcinoma, papillary, 188550 (3)	PCM1, PTC4	600299	8p22-p21.3	5108
Thyroid carcinoma, papillary, 188550 (3)	PRKAR1A, TSE1, CNC1, CAR, PPNAD1	188830	17q23-q24	5573
Thyroid carcinoma, papillary, 188550 (3)	TRIM24, TIF1, TIF1A, PTC6	603406	7q32-q34	8805
Thyroid carcinoma, papillary, 188550 (3)	TRIM33, TIF1G, RFG7, PTC7	605769	1p13	51592
Thyroid carcinoma, papillary, with papillary renal neoplasia (2)	PTCPRN, PRN1	605642	1q21	79052
Renal carcinoma, chromophobe, somatic, 144700 (3)	FLCN, BHD	607273	17p11.2	201163
Renal cell carcinoma, 144700 (2)	DIRC2, RCC4	602773	3q21	84925
Renal cell carcinoma, 144700 (3)	HNF1A, TCF1, MODY3, IDDM20	142410	12q24.2	6927
Renal cell carcinoma, 144700 (3)	RNF139, TRC8, RCA1	603046	8q24.1	11236
Renal cell carcinoma, clear cell, somatic, 144700 (3)	OGG1	601982	3p26.2	4968
Renal cell carcinoma, papillary, 1, 605074 (3)	PRCC, RCCP1	179755	1q21	5546
Renal cell carcinoma, papillary, 1, 605074 (3)	TFE3	314310	Xp11.22	7030
Renal cell carcinoma, papillary, 3 (2)	RCCP3	605075	17q21.32	56800
Renal cell carcinoma, papillary, familial and sporadic, 605074 (3)	MET, AUTS9	164860	7q31	4233
Renal cell carcinoma, somatic, 144700 (3)	VHL	608537	3p26-p25	7428
Ectodermal dysplasia, 'pure' hair-nail type, 602032 (3)	KRT85, KRTHB5, HB5	602767	12q13	3891
Ectodermal dysplasia, anhidrotic, X-linked, 305100 (3)	ED1, EDA, HED, STHAGX1	300451	Xq12-q13.1	1896
Ectodermal dysplasia, anhidrotic, autosomal dominant, 129490 (3)	EDARADD, ED3, EDA3	606603	1q42.2-q43	128178
Ectodermal dysplasia, anhidrotic, autosomal recessive, 224900 (3)	EDARADD, ED3, EDA3	606603	1q42.2-q43	128178
Ectodermal dysplasia, anhidrotic, with T-cell immunodeficiency, 612132 (3)	NFKBIA, IKBA	164008	14q13	4792
Ectodermal dysplasia, ectrodactyly, and macular dystrophy, 225280 (3)	CDH3, CDHP, PCAD, HJMD	114021	16q22.1	1001
Ectodermal dysplasia, hidrotic, 129500 (3)	GJB6, CX30, DFNA3B, HED, ED2, DFNB1B	604418	13q12	10804
Ectodermal dysplasia, hypohidrotic, autosomal dominant, 129490 (3)	EDAR, DL, ED3, EDA3, HRM1	604095	2q11-q13	10913
Ectodermal dysplasia, hypohidrotic, autosomal recessive, 224900 (3)	EDAR, DL, ED3, EDA3, HRM1	604095	2q11-q13	10913
Ectodermal dysplasia, hypohidrotic, with immune deficiency, 300291 (3)	IKBKG, NEMO, FIP3, IP2, IPD2, AMCBX1	300248	Xq28	8517
Ectodermal dysplasia-syndactyly syndrome 1, 613573 (3)	PVRL4, PRR4, EDSS1	609607	1q23.3	81607
Ectodermal dysplasia-syndactyly syndrome 2 (2)	EDSS2	613576	7p21.2-p14.3	100505394
Ectodermal dysplasia/skin fragility syndrome, 604536 (3)	PKP1	601975	1q32	5317
Ectodermal, dysplasia, anhidrotic, lymphedema and immunodeficiency, 300301 (3)	IKBKG, NEMO, FIP3, IP2, IPD2, AMCBX1	300248	Xq28	8517
Thrombophilia due to HRG deficiency, 613116 (3)	HRG	142640	3q27	3273
Thrombophilia due to elevated HRG, 613116 (1)	HRG	142640	3q27	3273
Thrombophilia due to heparin cofactor II deficiency, 612356 (3)	HCF2, HC2, SERPIND1	142360	22q11	3053
Thrombophilia due to protein C deficiency, autosomal dominant, 176860 (3)	PROC, PC	612283	2q13-q14	5624
Thrombophilia due to protein C deficiency, autosomal recessive, 612304 (3)	PROC, PC	612283	2q13-q14	5624
Thrombophilia due to protein S deficiency, 612336 (3)	PROS1	176880	3q11.2	5627
Thrombophilia due to thrombomodulin defect (3)	THBD, THRM, AHUS6	188040	20p11.2	7056
Thrombophilia, X-linked, due to factor IX defect, 300807 (3)	F9, HEMB	300746	Xq27.1-q27.2	2158
Thrombophilia, dysfibrinogenemic (3)	FGB	134830	4q28	2244
Thrombophilia, dysfibrinogenemic (3)	FGG	134850	4q28	2266
Thrombophilia, dysplasminogenemic (1)	PLG	173350	6q26	5340
Thrombophilia, familial, due to decreased release of PLAT, 612348 (1)	PLAT, TPA	173370	8p12	5327
Thrombosis, hyperhomocysteinemic, 236200 (3)	CBS	613381	21q22.3	875
Thrombotic thrombocytopenic purpura, familial, 274150 (3)	ADAMTS13, VWFCP, TTP	604134	9q34	11093
Lymphoma, B-cell (2)	BCL6	109565	3q27	604
Lymphoma, B-cell non-Hodgkin, somatic (3)	ATM, ATA, AT1	607585	11q22.3	472
Lymphoma, MALT (3)	BCL10	603517	1p22	8915
Lymphoma, diffuse large B-cell (2)	IL21R	605383	16p11	50615
Lymphoma, diffuse large cell (3)	BCL8	601889	15q11-q13	606
Lymphoma, follicular (3)	BCL10	603517	1p22	8915
Lymphoma, mantle cell (3)	ATM, ATA, AT1	607585	11q22.3	472
Lymphoma, non-Hodgkin (3)	RAD54B	604289	8q21.3-q22	25788
Lymphoma, non-Hodgkin, 605027 (3)	PRF1, HPLH2, FLH2	170280	10q22	5551
Lymphoma, non-Hodgkin, somatic, 605027 (3)	RAD54L, HR54, HRAD54	603615	1p32	8438
Lymphoma, somatic (3)	MAD1L1, TXBP181	602686	7p22	8379
Lymphoma/leukemia, B-cell, variant (1)	FVT1	136440	18q21.3	2531
Gastric cancer, 137215 (3)	KRAS, KRAS2, RASK2, NS	190070	12p12.1	3845
Gastric cancer, familial diffuse, with or without cleft lip and/or palate, 137215 (3)	CDH1, UVO, LCAM, ECAD	192090	16q22.1	999
Gastric cancer, somatic, 137215 (3)	CASP10, MCH4, ALPS2	601762	2q33-q34	843
Gastric cancer, somatic, 137215 (3)	ERBB2, NGL, NEU, HER2	164870	17q21.1	2064
Gastric cancer, somatic, 137215 (3)	FGFR2, BEK, CFD1, JWS	176943	10q26	2263
Gastric cancer, somatic, 137215 (3)	IRF1, MAR	147575	5q31.1	3659
Gastric cancer, somatic, 137215 (3)	KLF6, COPEB, BCD1, ZF9	602053	10p15	1316
Gastric cancer, somatic, 137215 (3)	MUTYH, MYH	604933	1p34.3-p32.1	4595
Gastric cancer, somatic, 137215 (3)	PIK3CA	171834	3q26.3	5290
Gastric cancer, somatic, 613659 (3)	APC, GS, FPC, BTPS2	611731	5q21-q22	324
Long QT syndrome 12, 612955 (3)	SNT1, LQT12	601017	20q11.2	6640
Long QT syndrome 13, 613485 (3)	KCNJ5, GIRK4, KATP1, LQT13	600734	11q24	3762
Long QT syndrome-1, 192500 (3)	KCNQ1, KCNA9, LQT1, KVLQT1, ATFB3, SQT2	607542	11p15.5	3784
Long QT syndrome-10, 611819 (3)	SCN4B	608256	11q23	6330
Long QT syndrome-11, 611820 (3)	AKAP9, YOTIAO, AKAP450	604001	7q21-q22	10142
Long QT syndrome-2, 613688 (3)	KCNH2, LQT2, HERG, SQT1	152427	7q35-q36	3757
Long QT syndrome-3, 603830 (3)	SCN5A, LQT3, VF1, HB1, SSS1, CMD1E, CDCD2	600163	3p21	6331
Long QT syndrome-4, 600919 (3)	ANK2, LQT4	106410	4q25-q27	287
Long QT syndrome-5, 613695 (3)	KCNE1, JLNS, LQT5, JLNS2	176261	21q22.1-q22.2	3753
Long QT syndrome-6, 613693 (3)	KCNE2, MIRP1, LQT6, ATFB4	603796	21q22.1	9992
Long QT syndrome-7, 170390 (3)	KCNJ2, HHIRK1, KIR2.1, IRK1, LQT7, SQT3	600681	17q23.1-q24.2	3759
Long QT syndrome-9, 611818 (3)	CAV3, LGMD1C, LQT9	601253	3p25	859
Severe combined immunodeficiency due to ADA deficiency, 102700 (3)	ADA	608958	20q13.11	100
Severe combined immunodeficiency due to IL2 deficiency (1)	IL2	147680	4q26-q27	3558
Severe combined immunodeficiency with microcephaly, growth retardation, and sensitivity to ionizing radiation, 611291 (3)	NHEJ1, XLF	611290	2q35	79840
Severe combined immunodeficiency, Athabascan type, 602450 (3)	DCLRE1C, ARTEMIS, SCIDA	605988	10p	64421
Severe combined immunodeficiency, B cell-negative, 601457 (3)	RAG1	179615	11p13	5896
Severe combined immunodeficiency, B cell-negative, 601457 (3)	RAG2	179616	11p13	5897
Severe combined immunodeficiency, T cell-negative, B-cell/natural killer-cell positive, 608971 (3)	CD3D, T3D	186790	11q23	915
Severe combined immunodeficiency, T cell-negative, B-cell/natural killer-cell positive, 608971 (3)	CD3E	186830	11q23	916
Severe combined immunodeficiency, T cell-negative, B-cell/natural killer-cell positive, 608971 (3)	PTPRC, CD45, LCA	151460	1q31-q32	5788
Severe combined immunodeficiency, T-cell negative, B-cell/natural killer cell-positive type, 608971 (3)	IL7R, IL7RA, CD127	146661	5p13	3575
Severe combined immunodeficiency, X-linked, 300400 (3)	IL2RG, SCIDX1, SCIDX, IMD4	308380	Xq13	3561
Zellweger syndrome, 214100 (3)	PEX10, NALD	602859	1p36.32	5192
Zellweger syndrome, 214100 (3)	PEX13, ZWS, NALD	601789	2p15	5194
Zellweger syndrome, 214100 (3)	PEX14	601791	1p36.2	5195
Zellweger syndrome, 214100 (3)	PEX26	608666	22q11.21	55670
Zellweger syndrome, 214100 (3)	PEX5, PXR1, PTS1R	600414	12p13.3	5830
Zellweger syndrome, 214100 (3)	PXF, HK33, D1S2223E, PEX19	600279	1q22	5824
Zellweger syndrome, complementation group 9 (3)	PEX16	603360	11p12-p11.2	9409
Zellweger syndrome, complementation group G, 214100 (3)	PEX3	603164	6q23-q24	8504
Zellweger syndrome-1, 214100 (3)	PEX1, ZWS1	602136	7q21-q22	5189
Zellweger syndrome-2 (3)	ABCD3, PXMP1, PMP70	170995	1p22-p21	5825
Zellweger syndrome-3 (3)	PXMP3, PAF1, PMP35, PEX2	170993	8q21.1	5828
Diabetes mellitus, gestational, 125851 (3)	GCK, HHF3	138079	7p15-p13	2645
Diabetes mellitus, insulin-dependent, 2, 125852 (3)	INS, MODY10, IDDM2	176730	11p15.5	3630
Diabetes mellitus, insulin-dependent, 20, 612520 (3)	HNF1A, TCF1, MODY3, IDDM20	142410	12q24.2	6927
Diabetes mellitus, insulin-dependent, neonatal (2) (?)	PBCA	600089	6p21.3	7962
Diabetes mellitus, insulin-resistant, with acanthosis nigricans, 610549 (3)	INSR, HHF5	147670	19p13.2	3643
Diabetes mellitus, ketosis-prone, 612227 (3)	PAX4, MODY9, KPD	167413	7q32	5078
Diabetes mellitus, neonatal, with congenital hypothyroidism, 610199 (3)	GLIS3, ZNF515	610192	9p24.3-p23	169792
Diabetes mellitus, noninsulin-dependent, 125853 (3)	ABCC8, SUR, PHHI, SUR1, HHF1, TNDM2	600509	11p15.1	6833
Diabetes mellitus, noninsulin-dependent, 125853 (3)	HNF1B, TCF2, HNF2, MODY5, FJHN, HPC11	189907	17q12	6928
Diabetes mellitus, noninsulin-dependent, 2 (2)	NIDDM2	601407	12q24.2	4813
Diabetes mellitus, noninsulin-dependent, late onset, 125853 (3)	GCK, HHF3	138079	7p15-p13	2645
Diabetes mellitus, permanent neonatal, 606176 (3)	ABCC8, SUR, PHHI, SUR1, HHF1, TNDM2	600509	11p15.1	6833
Diabetes mellitus, permanent neonatal, 606176 (3)	GCK, HHF3	138079	7p15-p13	2645
Diabetes mellitus, permanent neonatal, 606176 (3)	INS, MODY10, IDDM2	176730	11p15.5	3630
Diabetes mellitus, permanent neonatal, with cerebellar agenesis, 609069 (3)	PTF1A	607194	10p12.3	256297
Diabetes mellitus, permanent neonatal, with neurologic features, 606176 (3)	KCNJ11, BIR, PHHI, HHF2, TNDM3	600937	11p15.1	3767
Diabetes mellitus, transient neonatal 2, 610374 (3)	ABCC8, SUR, PHHI, SUR1, HHF1, TNDM2	600509	11p15.1	6833
Diabetes mellitus, transient neonatal, 1, 601410 (3)	ZFP57, TNDM1	612192	6p22.1	346171
Diabetes mellitus, transient neonatal, 3, 610582 (3)	KCNJ11, BIR, PHHI, HHF2, TNDM3	600937	11p15.1	3767
Diabetes mellitus, type 1, 125852 (3)	INS, MODY10, IDDM2	176730	11p15.5	3630
Diabetes mellitus, type 2, 125853 (3)	PAX4, MODY9, KPD	167413	7q32	5078
Diabetes mellitus, type II, 125853 (3)	AKT2	164731	19q13.1-q13.2	208
Immunodeficiency due to defect in CD3-epsilon (3)	CD3E	186830	11q23	916
Immunodeficiency due to defect in CD3-gamma (3)	CD3G	186740	11q23	917
Immunodeficiency due to defect in CD3-zeta, 610163 (3)	CD247, CD3Z, TCRZ	186780	1q22-q23	919
Immunodeficiency due to defect in MAPBP-interacting protein, 610798 (3)	MAPBPIP, p14	610389	1q22	28956
Immunodeficiency due to purine nucleoside phosphorylase deficiency, 613179 (3)	PNP, NP	164050	14q13.1	4860
Immunodeficiency with hyper IgM, type 4, 608106 (3)	UNG, DGU, HIGM4	191525	12q23-q24.1	7374
Immunodeficiency with hyper-IgM, type 2, 605258 (3)	AICDA, AID, HIGM2	605257	12p13	57379
Immunodeficiency with hyper-IgM, type 3, 606843 (3)	TNFRSF5, CD40	109535	20q12-q13.2	958
Immunodeficiency, X-linked, with hyper-IgM, 308230 (3)	TNFSF5, CD40LG, HIGM1, IGM	300386	Xq26	959
Immunodeficiency, common variable, 1, 607594 (3)	ICOS, AILIM, CVID1	604558	2q33	29851
Immunodeficiency, common variable, 2, 240500 (3)	TNFRSF13B, TACI, CVID2	604907	17p11.2	23495
Immunodeficiency, common variable, 3, 613493 (3)	CD19, CVID3	107265	16p11.2	930
Immunodeficiency, common variable, 4, 613494 (3)	TNFRSF13C, BAFFR, CVID4	606269	22q13.1-q13.31	115650
Immunodeficiency, common variable, 5, 613495 (3)	MS4A1, CD20, CVID5	112210	11q13	931
Immunodeficiency, common variable, 6, 613496 (3)	CD81, TAPA1, CVID6	186845	11p	975
Immunodeficiency, isolated, 300584 (3)	IKBKG, NEMO, FIP3, IP2, IPD2, AMCBX1	300248	Xq28	8517
Immunodeficiency-centromeric instability-facial anomalies syndrome, 242860 (3)	DNMT3B, ICF	602900	20q11.2	1789
Prostate adenocarcinoma (2)	ST12, PAC1	601188	10pter-q11	0
Prostate cancer 1, 176807, 601518 (3)	RNASEL, RNS4, PRCA1, HPC1	180435	1q25	6041
Prostate cancer, 176807 (3)	BRCA2, FANCD1, BROVCA2, GLM3, PNCA2	600185	13q12.3	675
Prostate cancer, hereditary, 176807 (3)	MSR1	153622	8p22	4481
Prostate cancer, progression and metastasis of, 603688 (3)	EPHB2, EPHT3, DRT, ERK, PCBC, CAPB	600997	1p36.1-p35	2048
Prostate cancer, somatic, 176807 (3)	KLF6, COPEB, BCD1, ZF9	602053	10p15	1316
Prostate cancer, somatic, 176807 (3)	MAD1L1, TXBP181	602686	7p22	8379
{Prostate cancer, familial, susceptibility to}, 176807 (3)	CHEK2, RAD53, CHK2, CDS1, LFS2	604373	22q12.1	11200
{Prostate cancer, hereditary, 10} (2)	HPC10	611100	8q24	100188834
{Prostate cancer, hereditary, 11} (2)	HPC11	611955	17q12	0
{Prostate cancer, hereditary, 12}, 611868 (3)	EHBP1, KIAA0903, HPC12	609922	2p15	23301
{Prostate cancer, hereditary, 13}, 611928 (3)	MSMB, HPC13	157145	10q11.2	4477
{Prostate cancer, hereditary, 14} (2)	HPC14	611958	11q13	100188867
{Prostate cancer, hereditary, 15} (2)	HPC15	611959	19q13.4	100188868
{Prostate cancer, hereditary, 5}, 176807 (2)	HPC5	609299	3p26	619402
{Prostate cancer, hereditary, 7} (2)	HPC7	610321	15q12	100188809
{Prostate cancer, hereditary, 9} (2)	HPC9	610997	17q21-q22	100188826
{Prostate cancer, hereditary, X-linked 1} (2)	HPCX1	300147	Xq27-q28	9566
{Prostate cancer, hereditary, X-linked 2} (2)	HPCX2	300704	Xp11.22	100188769
{Prostate cancer, progression of}, 176807 (1)	HIP1	601767	7q11.23	3092
{Prostate cancer, somatic}, 176	PTEN, MMAC1, GLM2	601728	10q23.31	5728
{Prostate cancer, susceptibility to, 3}, 176807 (2)	HPC3	608656	20q13	408259
{Prostate cancer, susceptibility to, 4}, 176807 (2)	HPC4	608658	7p11-q21	408260
{Prostate cancer, susceptibility to}, 176807 (2)	CD82, SAR2, KAI1, ST6	600623	11p11.2	3732
{Prostate cancer, susceptibility to}, 176807 (2)	HPC6	609558	22q12.3	100188789
{Prostate cancer, susceptibility to}, 176807 (2)	PCAP	602759	1q42.2-q43	7834
{Prostate cancer, susceptibility to}, 176807 (3)	AR, DHTR, TFM, SBMA, KD, SMAX1, HYSP1	313700	Xq11-q12	367
{Prostate cancer, susceptibility to}, 176807 (3)	CDH1, UVO, LCAM, ECAD	192090	16q22.1	999
{Prostate cancer, susceptibility to}, 176807 (3)	ELAC2, HPC2	605367	17p11	60528
{Prostate cancer, susceptibility to}, 176807 (3)	MXI1	600020	10q25	4601
{Prostate cancer, susceptibility to}, 176807 (3)	ZFHX3, ATBF1	104155	16q22.3-q23.1	463
Spinocerebellar ataxia 12, 604326 (3)	PPP2R2B	604325	5q31-q33	5521
Spinocerebellar ataxia 14, 605361 (3)	PRKCG, PKCC, PKCG, SCA14	176980	19q13.4	5582
Spinocerebellar ataxia 15, 606658 (3)	ITPR1, SCA15, SCA16	147265	3p26-p25	3708
Spinocerebellar ataxia 17, 607136 (3)	TBP, SCA17, HDL4	600075	6q27	6908
Spinocerebellar ataxia 19 (2)	SCA19	607346	1p21-q21	140452
Spinocerebellar ataxia 20 (2)	SCA20	608687	11p13-q11	407973
Spinocerebellar ataxia 21 (2)	SCA21	607454	7p21.3-p15.1	170545
Spinocerebellar ataxia 23, 610245 (3)	PDYN, SCA23	131340	20p13	5173
Spinocerebellar ataxia 25 (2)	SCA25	608703	2p21-p13	338435
Spinocerebellar ataxia 26 (2)	SCA26	609306	19p13.3	408221
Spinocerebellar ataxia 28, 610246 (3)	AFG3L2, SCA28	604581	18p11	10939
Spinocerebellar ataxia 29 (2)	SCA29, CLA4	117360	3p26	100038747
Spinocerebellar ataxia 30 (2) (?)	SCA30	613371	4q34.3-q35.1	100359393
Spinocerebellar ataxia 31, 117210 (3)	BEAN, SCA31	612051	16q21	146227
Spinocerebellar ataxia 8, 608768 (3)	ATXN8OS, SCA8, KLHL1AS	603680	13q21	6315
Spinocerebellar ataxia 8, 608768 (3)	ATXN8	613289	13q21	724066
Spinocerebellar ataxia, X-linked 1 (2)	SCAX1, CLA2, OPCA	302500	Xp11.21-q21.3	1166
Spinocerebellar ataxia, X-linked 5 (2)	SCAX5	300703	Xq25-q27.1	100188768
Spinocerebellar ataxia, autosomal recessive 10, 613726 (3)	CXCL7, PPBP, TGB1, SCAR10	121010	4q12-q13	5473
Spinocerebellar ataxia, autosomal recessive 2 (2)	SCAR2, CPD3	213200	9q34-qter	1165
Spinocerebellar ataxia, autosomal recessive 3 (2)	SCAR3, SCABD	271250	6p23-p21	85502
Spinocerebellar ataxia, autosomal recessive 4 (2)	SCAR4, SCASI	607317	1p36	260415
Spinocerebellar ataxia, autosomal recessive 5, 606937 (3)	ZNF592, KIAA0211, SCAR5, CAMOS	613624	15q25.3	9640
Spinocerebellar ataxia, autosomal recessive 6 (2)	SCAR6	608029	20q11-q13	1167
Spinocerebellar ataxia, autosomal recessive 7 (2)	SCAR7	609270	11p15	727719
Spinocerebellar ataxia, autosomal recessive 8, 610743 (3)	SYNE1, KIAA0796, KIAA1756, KIAA1262, SCAR8, EDMD4	608441	6q25	23345
Spinocerebellar ataxia, autosomal recessive 9, 612016 (3)	CABC1, COQ8, ADCK3, SCAR9, ARCA2	606980	1q42.2	56997
Spinocerebellar ataxia, autosomal recessive with axonal neuropathy, 607250 (3)	TDP1	607198	14q31-q32	55775
Spinocerebellar ataxia-1, 164400 (3)	ATXN1, ATX1, SCA1	601556	6p23	6310
Spinocerebellar ataxia-10, 603516 (3)	ATXN10, SCA10	611150	22q13	25814
Spinocerebellar ataxia-11, 604432 (3)	TTBK2, SCA11	611695	15q15.2	146057
Spinocerebellar ataxia-13, 605259 (3)	KCNC3, SCA13	176264	19q13.3-q13.4	3748
Spinocerebellar ataxia-2, 183090 (3)	ATXN2, ATX2, SCA2	601517	12q24	6311
Spinocerebellar ataxia-27, 609307 (3)	FGF14, FHF4, SCA27	601515	13q34	2259
Spinocerebellar ataxia-4 (2)	SCA4	600223	16q22.1	0
Spinocerebellar ataxia-5, 600224 (3)	SPTBN2, SCA5	604985	11q13	6712
Spinocerebellar ataxia-6, 183086 (3)	CACNA1A, CACNL1A4, SCA6	601011	19p13	773
Spinocerebellar ataxia-7, 164500 (3)	ATXN7, SCA7, OPCA3	607640	3p21.1-p12	6314
Muscular dystrophy with epidermolysis bullosa simplex, 226670 (3)	PLEC1, PLEC, PLTN, EBS1, LGMD2Q	601282	8q24	5339
Muscular dystrophy with rimmed vacuoles (2)	MDRV	601846	19p13.3	4195
Muscular dystrophy, congenital merosin-deficient, 607855 (3)	LAMA2, LAMM	156225	6q22-q23	3908
Muscular dystrophy, congenital, 1B (2)	MDC1B	604801	1q42	53368
Muscular dystrophy, congenital, due to ITGA7 deficiency, 613204 (3)	ITGA7	600536	12q13	3679
Muscular dystrophy, congenital, due to partial LAMA2 deficiency, 607855 (3)	LAMA2, LAMM	156225	6q22-q23	3908
Muscular dystrophy, limb-girdle, type 1A, 159000 (3)	TTID, MYOT	604103	5q31	9499
Muscular dystrophy, limb-girdle, type 1B, 159001 (3)	LMNA, LMN1, EMD2, FPLD, CMD1A, HGPS, LGMD1B	150330	1q21.2	4000
Muscular dystrophy, limb-girdle, type 1D (2)	LGMD1D	603511	7q	9186
Muscular dystrophy, limb-girdle, type 1F (2)	LGMD1F	608423	7q32.1-q32.2	404679
Muscular dystrophy, limb-girdle, type 1H (2)	LGMD1H	613530	3p25.1-p23	100529230
Muscular dystrophy, limb-girdle, type 2A, 253600 (3)	CAPN3, CANP3	114240	15q15.1-q21.1	825
Muscular dystrophy, limb-girdle, type 2B, 253601 (3)	DYSF, LGMD2B	603009	2p13.3-p13.1	8291
Muscular dystrophy, limb-girdle, type 2C, 253700 (3)	SGCG, LGMD2C, DMDA1, SCG3	608896	13q12	6445
Muscular dystrophy, limb-girdle, type 2D, 608099 (3)	SGCA, ADL, DAG2, LGMD2D, DMDA2	600119	17q12-q21.33	6442
Muscular dystrophy, limb-girdle, type 2E, 604286 (3)	SGCB, LGMD2E	600900	4q12	6443
Muscular dystrophy, limb-girdle, type 2F, 601287 (3)	SGCD, SGD, LGMD2F, CMD1L	601411	5q33	6444
Muscular dystrophy, limb-girdle, type 2G, 601954 (3)	TCAP, LGMD2G, CMD1N	604488	17q12	8557
Muscular dystrophy, limb-girdle, type 2H, 254110 (3)	TRIM32, HT2A, LGMD2H, BBS11	602290	9q31-q34.1	22954
Muscular dystrophy, limb-girdle, type 2J, 608807 (3)	TTN, CMD1G, TMD, LGMD2J, MPRM, HMERF, EOMFC	188840	2q31	7273
Muscular dystrophy, limb-girdle, type 2L, 611307 (3)	ANO5, TMEM16E, GDD1, LGMD2L	608662	11p14.3	203859
Muscular dystrophy, limb-girdle, type 2Q, 613723 (3)	PLEC1, PLEC, PLTN, EBS1, LGMD2Q	601282	8q24	5339
Muscular dystrophy, limb-girdle, type IC, 607801 (3)	CAV3, LGMD1C, LQT9	601253	3p25	859
Muscular dystrophy, rigid spine, 1, 602771 (3)	SEPN1, SELN, RSMD1	606210	1p36-p35	57190
Muscular dystrophy-dystroglycanopathy (congenital with brain and eye anomalies), type A, 1, 236670 (3)	POMT1, MDDGA1, MDDGB1, MDDGC1	607423	9q34.1	10585
Muscular dystrophy-dystroglycanopathy (congenital with brain and eye anomalies), type A, 2, 613150 (3)	POMT2, MDDGA2, MDDGB2, MDDGC2	607439	14q24.3	29954
Muscular dystrophy-dystroglycanopathy (congenital with brain and eye anomalies), type A, 3, 253280 (3)	POMGNT1, MEB, MDDGA3, MDDGB3, MDDGC3	606822	1p34-p33	55624
Muscular dystrophy-dystroglycanopathy (congenital with brain and eye anomalies), type A, 4, 253800 (3)	FKTN, FCMD, CMD1X, LGMD2M, MDDGA4, MDDGB4, MDDGC4	607440	9q31	2218
Muscular dystrophy-dystroglycanopathy (congenital with brain and eye anomalies), type A, 5, 613153 (3)	FKRP, MDC1C, LGMD2I, MDDGA5, MDDGB5, MDDGC5	606596	19q13.3	79147
Muscular dystrophy-dystroglycanopathy (congenital with brain and eye anomalies), type A, 6, 613154 (3)	LARGE, KIAA0609, MDC1D, MDDGA6, MDDGB6	603590	22q12.3-q13.1	9215
Muscular dystrophy-dystroglycanopathy (congenital with mental retardation), type B, 1, 613155 (3)	POMT1, MDDGA1, MDDGB1, MDDGC1	607423	9q34.1	10585
Muscular dystrophy-dystroglycanopathy (congenital with mental retardation), type B, 2, 613156 (3)	POMT2, MDDGA2, MDDGB2, MDDGC2	607439	14q24.3	29954
Muscular dystrophy-dystroglycanopathy (congenital with mental retardation), type B, 3, 613151 (3)	POMGNT1, MEB, MDDGA3, MDDGB3, MDDGC3	606822	1p34-p33	55624
Muscular dystrophy-dystroglycanopathy (congenital with mental retardation), type B, 6, 608840 (3)	LARGE, KIAA0609, MDC1D, MDDGA6, MDDGB6	603590	22q12.3-q13.1	9215
Muscular dystrophy-dystroglycanopathy (congenital with or without mental retardation), type B, 5, 606612 (3)	FKRP, MDC1C, LGMD2I, MDDGA5, MDDGB5, MDDGC5	606596	19q13.3	79147
Muscular dystrophy-dystroglycanopathy (congenital without mental retardation), type B, 4, 613152 (3)	FKTN, FCMD, CMD1X, LGMD2M, MDDGA4, MDDGB4, MDDGC4	607440	9q31	2218
Muscular dystrophy-dystroglycanopathy (limb-girdle), type C, 1, 609308 (3)	POMT1, MDDGA1, MDDGB1, MDDGC1	607423	9q34.1	10585
Muscular dystrophy-dystroglycanopathy (limb-girdle), type C, 2, 613158 (3)	POMT2, MDDGA2, MDDGB2, MDDGC2	607439	14q24.3	29954
Muscular dystrophy-dystroglycanopathy (limb-girdle), type C, 3, 613157 (3)	POMGNT1, MEB, MDDGA3, MDDGB3, MDDGC3	606822	1p34-p33	55624
Muscular dystrophy-dystroglycanopathy (limb-girdle), type C, 4, 611588 (3)	FKTN, FCMD, CMD1X, LGMD2M, MDDGA4, MDDGB4, MDDGC4	607440	9q31	2218
Muscular dystrophy-dystroglycanopathy (limb-girdle), type C, 5, 607155 (3)	FKRP, MDC1C, LGMD2I, MDDGA5, MDDGB5, MDDGC5	606596	19q13.3	79147
Breast cancer (1)	BCPR	113721	17p13.3	8142
Breast cancer (1)	ESR1, ESR	133430	6q25.1	2099
Breast cancer (3)	TSG101	601387	11p15.2-p15.1	7251
Breast cancer, 114480 (3)	PPM1D, WIP1	605100	17q22-q23	8493
Breast cancer, 114480 (3)	SLC22A1L, BWSCR1A, IMPT1	602631	11p15.5	5002
Breast cancer, 114480 (3)	TP53, P53, LFS1	191170	17p13.1	7157
Breast cancer, 11:22 translocation associated (1)	BRCATA	600048	11q23	8068
Breast cancer, early-onset, 114480 (3)	BRIP1, BACH1, FANCJ	605882	17q22	83990
Breast cancer, invasive ductal, 114480 (3)	RAD54L, HR54, HRAD54	603615	1p32	8438
Breast cancer, lobular, 114480 (3)	CDH1, UVO, LCAM, ECAD	192090	16q22.1	999
Breast cancer, somatic, 114480 (3)	AKT1	164730	14q32.3	207
Breast cancer, somatic, 114480 (3)	KRAS, KRAS2, RASK2, NS	190070	12p12.1	3845
Breast cancer, somatic, 114480 (3)	PIK3CA	171834	3q26.3	5290
Breast cancer, somatic, 114480 (3)	RB1CC1, CC1, KIAA0203	606837	8q11	9821
Breast cancer, type 3 (2) (?)	BRCA3, BRCAX	605365	13q21	60500
Epilepsy, X-linked, with variable learning disabilities and behavior disorders, 300491 (3)	SYN1	313440	Xp11.4-p11.2	6853
Epilepsy, benign neonatal, type 2, 121201 (3)	KCNQ3, EBN2, BFNC2	602232	8q24	3786
Epilepsy, childhood absence, 1 (2)	ECA1	600131	8q24	50966
Epilepsy, familial adult myoclonic, 3 (2)	FAME3, FCMTE3	613608	5p15.31-p15.1	100529229
Epilepsy, familial mesial temporal lobe (2)	FMTLE, ETL3	611630	4q13.2-q21.3	100188848
Epilepsy, familial temporal lobe (2)	ETL2, FTLE	608096	12q22-q23.3	619399
Epilepsy, generalized, with febrile seizures plus, type 2, 604233 (3)	SCN1A, GEFSP2, SMEI, FEB3A, EIEE6, FHM3	182389	2q24	6323
Epilepsy, generalized, with febrile seizures plus, type 3, 604233 (3)	GABRG2, GEFSP3, CAE2, ECA2	137164	5q31.1-q33.1	2566
Epilepsy, generalized, with febrile seizures plus, type 4 (2)	GEFSP4	609800	2p24	100188796
Epilepsy, hot water, 1 (2)	HWE1	613339	10q21.3-q22.3	100415903
Epilepsy, hot water, 2 (2)	HWE2	613340	4q24-q28	100415904
Epilepsy, idiopathic generalized, susceptibility to 4 (2)	EIG4	609750	10q25-q26	780913
Epilepsy, idiopathic generalized, susceptibility to, 5 (2)	EIG5	611934	10p11.22	100188861
Epilepsy, juvenile myoclonic (2)	EIG7, EJM2	604827	15q14	50715
Epilepsy, juvenile myoclonic 3 (2)	EJM3	608816	6p21	449018
Epilepsy, myoclonic, benign adult familial (2)	BAFME1, MEBA, FAME	601068	8q24	50968
Epilepsy, myoclonic, benign adult familial, type 2 (2)	BAFME2, ADCME, FAME	607876	2p11.1-q12.2	554188
Epilepsy, nocturnal frontal lobe, 1, 600513 (3)	CHRNA4, ENFL1	118504	20q13.2-q13.3	1137
Epilepsy, nocturnal frontal lobe, 3, 605375 (3)	CHRNB2, EFNL3	118507	1q21	1141
Epilepsy, nocturnal frontal lobe, type 2 (2)	ENFL2	603204	15q24	50971
Epilepsy, nocturnal frontal lobe, type 4, 610353 (3)	CHRNA2	118502	8p21	1135
Epilepsy, occipitotemporal lobe, and migraine with aura (2)	EPOLM	611631	9q21-q22	100144434
Epilepsy, partial, with auditory features, 600512 (3)	LGI1, EPT, ETL1	604619	10q24	9211
Epilepsy, partial, with pericentral spikes (2)	EPPS	607221	4p15	266789
Epilepsy, partial, with variable foci (2)	FPEVF	604364	22q11-q12	50987
Epilepsy, progressive myoclonic 1, 254800 (3)	CSTB, STFB, EPM1	601145	21q22.3	1476
Epilepsy, progressive myoclonic 1B, 612437 (3)	PRICKLE1, RILP, EPM1B	608500	12q12	144165
Epilepsy, progressive myoclonic 2A (Lafora), 254780 (3)	EPM2A, MELF, EPM2	607566	6q24	7957
Epilepsy, progressive myoclonic 2B (Lafora), 254780 (3)	NHLRC1, EPM2A, EPM2B	608072	6p22.3	378884
Epilepsy, progressive myoclonic 3, 611726 (3)	KCTD7, EPM3	611725	7q11.21	154881
Epilepsy, pyridoxine-dependent, 266100 (3)	ALDH7A1, ATQ1, EPD, PDE	107323	5q31	501
Epilepsy, rolandic, with paroxysmal exercise-induced dystonia and writer's cramp (2)	EPRPDC	608105	16p12-p11.2	574044
Epileptic encephalopathy, Lennox-Gastaut type, 606369 (3)	MAPK10, PRKM10, JNK3	602897	4q21.3	5602
Epileptic encephalopathy, early infantile, 1, 308350 (3)	ARX, ISSX, PRTS, MRXS1, MRX36, MRX54, MRX43, MRX87, MRX29, MRX32	300382	Xp22.13	170302
Epileptic encephalopathy, early infantile, 10, 613402 (3)	PNKP, PNK, MCSZ, EIEE10	605610	19q13.4	11284
Epileptic encephalopathy, early infantile, 11, 613721 (3)	SCN2A1, SCN2A, BFIC3, EIEE11	182390	2q23-q24.3	6326
Epileptic encephalopathy, early infantile, 12, 613722 (3)	PLCB1, KIAA0581, PLCB1A, PLCB1B, EIEE12	607120	20p12	23236
Epileptic encephalopathy, early infantile, 2, 300672 (3)	CDKL5, STK9, ISSX, EIEE2	300203	Xp22	6792
Epileptic encephalopathy, early infantile, 3, 609304 (3)	SLC25A22, GC1, EIEE3	609302	11p15.5	79751
Epileptic encephalopathy, early infantile, 4, 612164 (2)	STXBP1, UNC18, EIEE4	602926	9q34.1	6812
Epileptic encephalopathy, early infantile, 5, 613477 (3)	SPTAN1, NEAS, EIEE5	182810	9q33-q34	6709
Epileptic encephalopathy, early infantile, 7, 613720 (3)	KCNQ2, EBN1, EIEE7, BFNS1	602235	20q13.3	3785
Epileptic encephalopathy, early infantile, 8, 300607 (3)	ARHGEF9, PEM2, KIAA0424, EIEE8	300429	Xq22.1	23229
Epileptic encephalopathy, early infantile, 9, 300088 (3)	PCDH19, KIAA1313, EFMR, EIEE9	300460	Xq22	57526
Cardiomyopathy, dilated 1B (2)	CMD1B, CMPD1, FDC	600884	9q13	1218
Cardiomyopathy, dilated 1C, 601493 (3)	LDB3, ZASP, CYPHER, KIAA01613, CMD1C, LVNC3	605906	10q22.2-q23.3	11155
Cardiomyopathy, dilated, 115200 (3) (?)	MYBPC3, CMH4	600958	11p11.2	4607
Cardiomyopathy, dilated, 1A, 115200 (3)	LMNA, LMN1, EMD2, FPLD, CMD1A, HGPS, LGMD1B	150330	1q21.2	4000
Cardiomyopathy, dilated, 1AA, 612158 (3)	ACTN2, CMD1AA	102573	1q42-q43	88
Cardiomyopathy, dilated, 1BB, 612877 (3)	DSG2, ARVD10, ARVC10, CMD1BB	125671	18q12.1-q12.2	1829
Cardiomyopathy, dilated, 1CC, 613122 (3)	NEXN, NELIN, CMD1CC	613121	1p32-p31	91624
Cardiomyopathy, dilated, 1D, 601494 (3)	TNNT2, CMH2, CMD1D, RCM3, LVNC6	191045	1q32	7139
Cardiomyopathy, dilated, 1DD, 613172 (3)	RBM20	613171	10q25.2	282996
Cardiomyopathy, dilated, 1E, 601154 (3)	SCN5A, LQT3, VF1, HB1, SSS1, CMD1E, CDCD2	600163	3p21	6331
Cardiomyopathy, dilated, 1EE, 613252 (3)	MYH6, ASD3, MYHCA, CMD1EE, CMH14	160710	14q12	4624
Cardiomyopathy, dilated, 1F (2)	CMD1F, CDCD3	602067	6q23	1222
Cardiomyopathy, dilated, 1FF, 613286 (3)	TNNI3, CMH7, CMD2A, RCM1, CMD1FF	191044	19q13.4	7137
Cardiomyopathy, dilated, 1G, 604145 (3)	TTN, CMD1G, TMD, LGMD2J, MPRM, HMERF, EOMFC	188840	2q31	7273
Cardiomyopathy, dilated, 1GG, 613642 (3)	SDHA, SDH1, SDHF, CMD1GG	600857	5p15	6389
Cardiomyopathy, dilated, 1H (2)	CMD1H	604288	2q14-q22	23459
Cardiomyopathy, dilated, 1I, 604765 (3)	DES, CMD1I	125660	2q35	1674
Cardiomyopathy, dilated, 1J, 605362 (3)	EYA4, DFNA10, CMD1J	603550	6q23	2070
Cardiomyopathy, dilated, 1K (2)	CMD1K	605582	6q12-q16	65014
Cardiomyopathy, dilated, 1L, 606685 (3)	SGCD, SGD, LGMD2F, CMD1L	601411	5q33	6444
Cardiomyopathy, dilated, 1M, 607482 (3)	CSRP3, CRP3, CLP, CMD1M, CMH12	600824	11p15.1	8048
Cardiomyopathy, dilated, 1N, 607487 (3)	TCAP, LGMD2G, CMD1N	604488	17q12	8557
Cardiomyopathy, dilated, 1O, 608569 (3)	ABCC9, SUR2, CMD1O	601439	12p12.1	10060
Cardiomyopathy, dilated, 1P, 609909 (3)	PLN, PLB, CMD1P	172405	6q22.1	5350
Cardiomyopathy, dilated, 1Q (2)	CMD1Q	609915	7q22.3-q31.1	664728
Cardiomyopathy, dilated, 1R, 613424 (3)	ACTC1, CMD1R, CMH11, ASD5, LVNC4	102540	15q14	70
Cardiomyopathy, dilated, 1S, 613426 (3)	MYH7, CMH1, MPD1, CMD1S, SPMM, SPMD	160760	14q12	4625
Cardiomyopathy, dilated, 1T, 613740 (3)	TMPO, LAP2, CMD1T	188380	12q22	7112
Cardiomyopathy, dilated, 1U, 613694 (3)	PSEN1, AD3	104311	14q24.3	5663
Cardiomyopathy, dilated, 1V, 613697 (3)	PSEN2, AD4, STM2, CMD1V	600759	1q31-q42	5664
Cardiomyopathy, dilated, 1W, 611407 (3)	VCL, CMD1W, CMH15	193065	10q22.1-q23	7414
Cardiomyopathy, dilated, 1X, 611615 (3)	FKTN, FCMD, CMD1X, LGMD2M, MDDGA4, MDDGB4, MDDGC4	607440	9q31	2218
Cardiomyopathy, dilated, 1Y, 611878 (3)	TPM1, CMH3, CMD1Y	191010	15q22.1	7168
Cardiomyopathy, dilated, 1Z, 611879 (3)	TNNC1, CMD1Z, CMH13	191040	3p21.3-p14.3	7134
Cardiomyopathy, dilated, 2A, 611880 (3)	TNNI3, CMH7, CMD2A, RCM1, CMD1FF	191044	19q13.4	7137
Cardiomyopathy, dilated, 3A, 300069 (3)	TAZ, EFE2, BTHS, CMD3A, LVNCX	300394	Xq28	6901
Cardiomyopathy, dilated, 3B, 302045 (3)	DMD, BMD, CMD3B	300377	Xp21.2	1756
Cardiomyopathy, familial hypertrophic, 1, 192600 (3)	MYH7, CMH1, MPD1, CMD1S, SPMM, SPMD	160760	14q12	4625
Cardiomyopathy, familial hypertrophic, 10, 608758 (3)	MYL2, CMH10	160781	12q23-q24.3	4633
Cardiomyopathy, familial hypertrophic, 11, 612098 (3)	ACTC1, CMD1R, CMH11, ASD5, LVNC4	102540	15q14	70
Cardiomyopathy, familial hypertrophic, 12, 612124 (3)	CSRP3, CRP3, CLP, CMD1M, CMH12	600824	11p15.1	8048
Cardiomyopathy, familial hypertrophic, 13, 613243 (3)	TNNC1, CMD1Z, CMH13	191040	3p21.3-p14.3	7134
Cardiomyopathy, familial hypertrophic, 14, 613251 (3)	MYH6, ASD3, MYHCA, CMD1EE, CMH14	160710	14q12	4624
Cardiomyopathy, familial hypertrophic, 15, 613255 (3)	VCL, CMD1W, CMH15	193065	10q22.1-q23	7414
Cardiomyopathy, familial hypertrophic, 192600 (3)	CAV3, LGMD1C, LQT9	601253	3p25	859
Cardiomyopathy, familial hypertrophic, 192600 (3)	SLC25A4, ANT1, T1, PEO3, PEO2	103220	4q35	291
Cardiomyopathy, familial hypertrophic, 2, 115195 (3)	TNNT2, CMH2, CMD1D, RCM3, LVNC6	191045	1q32	7139
Cardiomyopathy, familial hypertrophic, 3, 115196 (3)	TPM1, CMH3, CMD1Y	191010	15q22.1	7168
Cardiomyopathy, familial hypertrophic, 4, 115197 (3)	MYBPC3, CMH4	600958	11p11.2	4607
Cardiomyopathy, familial hypertrophic, 7, 613690 (3)	TNNI3, CMH7, CMD2A, RCM1, CMD1FF	191044	19q13.4	7137
Cardiomyopathy, familial hypertrophic, 8, 608751 (3)	MYL3, CMH8	160790	3p	4634
Cardiomyopathy, familial hypertrophic, 9, 188840 (3)	TTN, CMD1G, TMD, LGMD2J, MPRM, HMERF, EOMFC	188840	2q31	7273
Cardiomyopathy, familial restrictive, 115210 (3)	TNNI3, CMH7, CMD2A, RCM1, CMD1FF	191044	19q13.4	7137
Cardiomyopathy, familial restrictive, 2 (2)	RCM2	609578	10q23.3	619468
Cardiomyopathy, familial restrictive, 3, 612422 (3)	TNNT2, CMH2, CMD1D, RCM3, LVNC6	191045	1q32	7139
Cardiomyopathy, hypertrophic 6, with WPW, 600858 (3)	PRKAG2, WPWS, CMH6	602743	7q36	51422
Cardiomyopathy, hypertrophic, early-onset fatal (3)	COX15	603646	10q24	1355
Cardiomyopathy, hypertrophic, midventricular, digenic, 192600 (3)	MYLK2, MLCK	606566	20q13.3	85366
Retinitis pigmentosa 28, 606068 (3)	FAM161A, RP28	613596	2p15	84140
Retinitis pigmentosa 33, 610359 (3)	SNRNP200, ASCC3L1, KIAA0788, RP33	601664	2q11.2	23020
Retinitis pigmentosa 34 (2)	RP34	300605	Xq28	777642
Retinitis pigmentosa 4, autosomal dominant or recessive, 613731 (3)	RHO, RP4, OPN2, CSNBAD1	180380	3q21-q24	6010
Retinitis pigmentosa 51, 613464 (3)	TTC8, BBS8, RP51	608132	14q32.1	123016
Retinitis pigmentosa 54, 613428 (3)	C2orf71	613425	2p24.1-p23.1	388939
Retinitis pigmentosa 55, 613575 (3)	ARL6, BBS3, RP55	608845	3p12-q13	84100
Retinitis pigmentosa 56, 613581 (3)	IMPG2, IPM200, RP56	607056	3q11.2	50939
Retinitis pigmentosa 57, 613582 (3)	PDE6G, PDEG, RP57	180073	17q25	5148
Retinitis pigmentosa 58, 613617 (3)	ZNF513, RP58	613598	2p24.1-p22.3	130557
Retinitis pigmentosa, X-linked, and sinorespiratory infections, with or without deafness, 300455 (3)	RPGR, RP3, CRD, RP15, COD1, CORDX1	312610	Xp11.4	6103
Retinitis pigmentosa, Y-linked (2)	RPY	400004	Chr.Y	79051
Retinitis pigmentosa, concentric, 613194 (3)	BEST1, VMD2, ARB, RP50	607854	11q13	7439
Retinitis pigmentosa, digenic, 608133 (3)	PRPH2, DS, RP7, PRPH, AVMD, AOFMD, CACD2	179605	6p21.1-cen	5961
Retinitis pigmentosa, juvenile (3)	AIPL1, LCA4	604392	17p13.1	23746
Retinitis pigmentosa, juvenile, 613341 (3)	LRAT, LCA14	604863	4q31	9227
Retinitis pigmentosa, juvenile, autosomal recessive, 268000 (3)	SPATA7, HSD3, LCA3	609868	14q31.3	55812
Retinitis pigmentosa, late-onset dominant, 268000 (3)	CRX, CORD2, CRD, LCA7	602225	19q13.3	1406
Retinitis pigmentosa-1, 180100 (3)	RP1, ORP1	603937	8q11-q13	6101
Retinitis pigmentosa-10, 180105 (3)	IMPDH1, RP10, LCA11	146690	7q31.3-q32	3614
Retinitis pigmentosa-11, 600138 (3)	PRPF31, PRP31, RP11	606419	19q13.4	26121
Retinitis pigmentosa-12, autosomal recessive, 600105 (3)	CRB1, RP12, LCA8	604210	1q31-q32.1	23418
Retinitis pigmentosa-13, 600059 (3)	PRPF8, PRPC8, RP13	607300	17p13.3	10594
Retinitis pigmentosa-14, 600132 (3)	TULP1, RP14	602280	6p21.3	7287
Retinitis pigmentosa-17, 600852 (3)	CA4, RP17	114760	17q23	762
Retinitis pigmentosa-18, 601414 (3)	HPRP3, RP18	607301	1q21.2	9129
Retinitis pigmentosa-19, 601718 (3)	ABCA4, ABCR, STGD1, FFM, RP19, CORD3, ARMD2	601691	1p22.1	24
Retinitis pigmentosa-2, 312600 (3)	RP2	300757	Xp11.23	6102
Retinitis pigmentosa-20 (3)	RPE65, RP20, LCA2	180069	1p31	6121
Retinitis pigmentosa-22 (2)	RP22	602594	16p12.3-p12.1	6114
Retinitis pigmentosa-23 (2)	RP23	300424	Xp22	6115
Retinitis pigmentosa-24 (2)	RP24	300155	Xq26-q27	6116
Retinitis pigmentosa-25, 602772 (3)	EYS, RP25	612424	6q12	346007
Retinitis pigmentosa-26, 608380 (3)	CERKL, RP26	608381	2q31.2-q32.3	375298
Retinitis pigmentosa-27 (3)	NRL, D14S46E, RP27	162080	14q11.1-q11.2	4901
Retinitis pigmentosa-28 (2)	RP28	606068	2p15-p11	0
Retinitis pigmentosa-29 (2)	RP29	612165	4q32-q34	54110
Retinitis pigmentosa-3, 300029 (3)	RPGR, RP3, CRD, RP15, COD1, CORDX1	312610	Xp11.4	6103
Retinitis pigmentosa-30, 607921 (3)	FSCN2, RFSN, RP30	607643	17q25	25794
Retinitis pigmentosa-31, 609923 (3)	TOPORS, P53BP3, LUN, RP31	609507	9p21	10210
Retinitis pigmentosa-32 (2)	RP32	609913	1p21.3-p13.3	641433
Retinitis pigmentosa-35, 610282 (3)	SEMA4A, SEMB, RP35, CORD10	607292	1q22	64218
Retinitis pigmentosa-36, 610599 (3)	PRCD, RP36	610598	17q22	768206
Retinitis pigmentosa-37, 611131 (3)	NR2E3, PNR, ESCS, RP37	604485	15q23	10002
Retinitis pigmentosa-38, 268000 (3)	MERTK, RP38	604705	2q14.1	10461
Retinitis pigmentosa-39, 268000 (3)	USH2A, RP39	608400	1q41	7399
Retinitis pigmentosa-40 (3)	PDE6B, PDEB, RP40, CSNBAD2	180072	4p16.3	5158
Retinitis pigmentosa-41, 612095 (3)	PROM1, PROML1, AC133, RP41, CORD12, CD133, MCDR2, STGD4	604365	4p15.3	8842
Retinitis pigmentosa-42, 612943 (3)	KLHL7, RP42	611119	7p15.3	55975
Retinitis pigmentosa-43 (3)	PDE6A, PDEA, RP43	180071	5q31.2-q34	5145
Retinitis pigmentosa-44 (3)	RGR, RP44	600342	10q23	5995
Retinitis pigmentosa-45, 268000 (3)	CNGB1, CNCG3L, CNCG2, RP45	600724	16q13	1258
Retinitis pigmentosa-46 (3)	IDH3B, RP46	604526	20p13	3420
Retinitis pigmentosa-47 (3)	SAG, RP47	181031	2q37.1	6295
Retinitis pigmentosa-48 (3)	GUCA1B, GCAP2, GUCA2, RP48	602275	6p21.1	2979
Retinitis pigmentosa-49 (3)	CNGA1, CNCG1, RP49	123825	4p12-cen	1259
Retinitis pigmentosa-50, 613194 (3)	BEST1, VMD2, ARB, RP50	607854	11q13	7439
Retinitis pigmentosa-6 (2) (?)	RP6	312612	Xp21.3-p21.2	6104
Retinitis pigmentosa-7, 608133 (3)	PRPH2, DS, RP7, PRPH, AVMD, AOFMD, CACD2	179605	6p21.1-cen	5961
Retinitis pigmentosa-7, digenic (3)	ROM1, ROSP1, RP7	180721	11q13	6094
Retinitis pigmentosa-9, 180104 (3)	RP9	607331	7p14.2	6100
Retinitis punctata albescens, 136880 (3)	PRPH2, DS, RP7, PRPH, AVMD, AOFMD, CACD2	179605	6p21.1-cen	5961
Retinitis punctata albescens, 136880 (3)	RHO, RP4, OPN2, CSNBAD1	180380	3q21-q24	6010
Retinitis punctata albescens, 136880 (3)	RLBP1	180090	15q26	6017
Leukemia, Philadelphia chromosome-positive, resistant to imatinib (3)	ABL1	189980	9q34.1	25
Leukemia, T-cell acute lymphoblastic (2)	LMO1, RBTN1, RHOM1	186921	11p15	4004
Leukemia, T-cell acute lymphoblastic (2)	NOTCH1, TAN1	190198	9q34.3	4851
Leukemia, T-cell acute lymphoblastic (3)	NUP214, D9S46E, CAN, CAIN	114350	9q34.1	8021
Leukemia, T-cell acute lymphoblastoid (2)	LYL1	151440	19p13.2-p13.1	4066
Leukemia, T-cell acute lymphocytic (2)	TLX1, HOX11, TCL3	186770	10q24	3195
Leukemia, acute T-cell (2)	LMO2, RBTNL1, RHOM2, TTG2	180385	11p13	4005
Leukemia, acute T-cell lymphoblastic (3)	AF10	602409	10p12	8028
Leukemia, acute T-cell lymphoblastic (3)	PICALM, CALM, CLTH, LAP	603025	11q14	8301
Leukemia, acute T-cell lymphoblastic (3)	SETBP1, KIAA0437, SEB	611060	18q21.1	26040
Leukemia, acute lymphoblastic (1)	TCF3, E2A	147141	19p13.3	6929
Leukemia, acute lymphoblastic (2)	LALL	247640	9p22-p21	8009
Leukemia, acute lymphoblastic (3)	FLT3	136351	13q12	2322
Leukemia, acute lymphoblastic (3)	IKZF1, ZNFN1A1, IK1, LYF1	603023	7p12	10320
Leukemia, acute lymphoblastic (3)	NBS1, NBS	602667	8q21	4683
Leukemia, acute lymphocytic, 613065 (3)	BCR, CML, PHL, ALL	151410	22q11.21	613
Leukemia, acute myeloblastic (3)	ARNT	126110	1q21	405
Leukemia, acute myelogenous (3)	KRAS, KRAS2, RASK2, NS	190070	12p12.1	3845
Leukemia, acute myelogenous, 601626 (2)	AMLCR2	602439	16q22	9163
Leukemia, acute myelogenous, 601626 (3)	GMPS	600358	3q24	8833
Leukemia, acute myelogenous, 601626 (3)	JAK2	147796	9p24	3717
Leukemia, acute myeloid, 601626 (1)	MLF1	601402	3q25.1	4291
Leukemia, acute myeloid, 601626 (1)	NSD1, ARA267, STO	606681	5q35	64324
Leukemia, acute myeloid, 601626 (1)	SH3GL1, EEN	601768	19p13.3	6455
Leukemia, acute myeloid, 601626 (3)	AF10	602409	10p12	8028
Leukemia, acute myeloid, 601626 (3)	ARHGEF12, LARG, KIAA0382	604763	11q23.3	23365
Leukemia, acute myeloid, 601626 (3)	CEBPA, CEBP	116897	19q13.1	1050
Leukemia, acute myeloid, 601626 (3)	FLT3	136351	13q12	2322
Leukemia, acute myeloid, 601626 (3)	KIT, PBT	164920	4q12	3815
Leukemia, acute myeloid, 601626 (3)	LPP	600700	3q28	4026
Leukemia, acute myeloid, 601626 (3)	NPM1	164040	5q35	4869
Leukemia, acute myeloid, 601626 (3)	NUP214, D9S46E, CAN, CAIN	114350	9q34.1	8021
Leukemia, acute myeloid, 601626 (3)	PICALM, CALM, CLTH, LAP	603025	11q14	8301
Leukemia, acute myeloid, 601626 (3)	RUNX1, CBFA2, AML1	151385	21q22.3	861
Leukemia, acute myeloid, 601626 (3)	WHSC1L1, NSD3	607083	8p12	54904
Leukemia, acute myeloid, reduced survival in (3)	FLT3	136351	13q12	2322
Leukemia, acute myeloid, somatic, 601626 (3)	ETV6, TEL	600618	12p13	2120
Leukemia, acute myeloid, therapy-related (1)	SEPT9, MSF, MSF1, NAPB	604061	17q25	10801
Leukemia, acute myeloid, with eosinophilia (1)	ABL2, ABLL, ARG	164690	1q24-q25	27
Leukemia, acute myelomonocytic (3)	MLLT11, AF1Q	604684	1q21	10962
Leukemia, acute nonlymphocytic (2)	DEK, D6S231E	125264	6p23	7913
Leukemia, acute pre-B-cell (2)	PBX1	176310	1q23	5087
Leukemia, acute promyelocytic, 612376 (1)	RARA	180240	17q21.1	5914
Leukemia, acute promyelocytic, NPM/RARA type (3)	NPM1	164040	5q35	4869
Leukemia, acute promyelocytic, NUMA/RARA type (3)	NUMA1	164009	11q13	4926
Leukemia, acute promyelocytic, PL2F/RARA type (3)	ZBTB16, ZNF145, PLZF	176797	11q23.1	7704
Leukemia, acute promyelocytic, PML/RARA type (3)	PML, MYL	102578	15q22	5371
Leukemia, acute promyelocytic, STAT5B/RARA type (3)	STAT5B	604260	17q11.2	6777
Leukemia, chronic myeloid, 608232 (3)	BCR, CML, PHL, ALL	151410	22q11.21	613
Leukemia, juvenile myelomonocytic, 607785 (3)	ARHGAP26, GRAF	605370	5q31	23092
Leukemia, juvenile myelomonocytic, 607785 (3)	NF1, VRNF, WSS, NFNS	613113	17q11.2	4763
Leukemia, juvenile myelomonocytic, 607785 (3)	PTPN11, PTP2C, SHP2, NS1	176876	12q24.1	5781
Leukemia, lymphocytic, acute T-cell (1)	NUP98	601021	11p15	4928
Leukemia, megakaryoblastic, of Down syndrome, 190685 (3)	GATA1, GF1, ERYF1, NFE1, XLTT	305371	Xp11.23	2623
Leukemia, megakaryoblastic, with or without Down syndrome, 190685 (3)	GATA1, GF1, ERYF1, NFE1, XLTT	305371	Xp11.23	2623
Leukemia, myeloid/lymphoid or mixed-lineage (2)	MLL, HRX, HTRX1	159555	11q23	4297
Leukemia, transient, of Down syndrome (2)	TAM, MST	159595	21q11.2	8205
Leukemia-1, T-cell acute lymphocytic (3)	TAL1, TCL5, SCL	187040	1p32	6886
Leukemia-2, T-cell acute lymphoblastic (3)	TAL2	186855	9q31	6887
Leukemia/lymphoma, B-cell, 2 (3)	BCL2	151430	18q21.3	596
Leukemia/lymphoma, B-cell, 3 (2)	BCL3	109560	19q13	602
Leukemia/lymphoma, T-cell (2)	TCL1A, TCL1	186960	14q32.1	8115
Leukemia/lymphoma, T-cell (2)	TCL1B, TML1	603769	14q32.1	9623
Leukemia/lymphoma, T-cell (2)	TCL4	186860	2q34	6946
Leukemia/lymphoma, T-cell (3)	TCRA	186880	14q11.2	6955
Mental retardation and microcephaly with pontine and cerebellar hypoplasia, 300749 (3)	CASK, MICPCH, FGS4, CMG	300172	Xp11.4	8573
Mental retardation in cri-du-chat syndrome, 123450 (2)	CTNND2, NPRAP	604275	5p15.2	1501
Mental retardation syndrome, X-linked, Abidi type (2)	MRXSAB	300262	Xq13.2	57792
Mental retardation syndrome, X-linked, Armfield type (2)	MRXSA	300261	Xq28	57791
Mental retardation syndrome, X-linked, Lubs type (2)	MRXSL	300260	Xq28	57790
Mental retardation syndrome, X-linked, Siderius type, 300263 (3)	PHF8, ZNF422, KIAA1111, MRXSSD	300560	Xp11.2	23133
Mental retardation with language impairment and autistic features, 613670 (3)	FOXP1, QRF1	605515	3p14.1	27086
Mental retardation, FRA12A type, 136630 (3)	DIP2B, KIAA1463	611379	12q13.12	57609
Mental retardation, X-linked 1, 309530 (3)	IQSEC2, KIAA0522, MRX1	300522	Xp11.22	23096
Mental retardation, X-linked 14 (2)	MRX14	300062	Xp11.3-q13.3	4378
Mental retardation, X-linked 17/31, microduplication, 300705 (3)	HSD17B10, HADH2, ERAB, MRXS10, MRX17, MRX31, DUPXp11.22	300256	Xp11.2	3028
Mental retardation, X-linked 20 (2)	MRX20	300047	Xp11-q21	4384
Mental retardation, X-linked 23, nonspecific (2)	MRX23	300046	Xq23-q24	4387
Mental retardation, X-linked 29 (2)	MRX29	300077	Xp22.3-p21.3	0
Mental retardation, X-linked 30, 300558 (3)	PAK3, MRX30, MRX47	300142	Xq21.3-q24	5063
Mental retardation, X-linked 36/43/54, 300419 (3)	ARX, ISSX, PRTS, MRXS1, MRX36, MRX54, MRX43, MRX87, MRX29, MRX32	300382	Xp22.13	170302
Mental retardation, X-linked 45, 300498 (3)	ZNF81, MRX45	314998	Xp22.1-p11	347344
Mental retardation, X-linked 52 (2)	MRX52	300504	Xp11.21-q22.3	4415
Mental retardation, X-linked 58, 300210 (3)	TM4SF2, MXS1, A15, MRX58	300096	Xq11	7102
Mental retardation, X-linked 59, 300630 (3)	AP1S2, MRX59	300629	Xp22	8905
Mental retardation, X-linked 77 (2)	MRX77	300454	Xq12-q21.3	93991
Mental retardation, X-linked 78 (2)	MRX78	300551	Xp11.4-p11.23	170530
Mental retardation, X-linked 81 (2)	MRX81	300433	Xp11.2-q12	266678
Mental retardation, X-linked 82 (2)	MRX82	300518	Xq24-q25	378484
Mental retardation, X-linked 84 (2)	MRX84	300505	Xp11.3-q22.3	378882
Mental retardation, X-linked 93, 300659 (3)	BRWD3, MRX93	300553	Xq13	254065
Mental retardation, X-linked 94, 300699 (3)	GRIA3, GLUR3, MRX94	305915	Xq25-q26	2892
Mental retardation, X-linked 95, 300716 (3)	MAGT1, IAP	300715	Xq13.1-q13.2	84061
Mental retardation, X-linked nonspecific, 309541 (3)	GDI1, RABGD1A, MRX41, MRX48	300104	Xq28	2664
Mental retardation, X-linked nonspecific, 42 (2)	MRX42	300372	Xq26	4406
Mental retardation, X-linked nonspecific, 63, 300387 (3)	ACSL4, FACL4, ACS4, MRX63	300157	Xq22.3	2182
Mental retardation, X-linked nonspecific, type 19 (3)	RPS6KA3, RSK2, MRX19	300075	Xp22.2-p22.1	6197
Mental retardation, X-linked nonspecific, type 46, 300436 (3)	ARHGEF6, MRX46, COOL2	300267	Xq26	9459
Mental retardation, X-linked nonspecific, type 50 (2)	MRX50	300115	Xp11.3-p11.21	4413
Mental retardation, X-linked syndromic (3)	UBE2A, RAD6A	312180	Xq24-q25	7319
Mental retardation, X-linked syndromic 10, 300220 (3)	HSD17B10, HADH2, ERAB, MRXS10, MRX17, MRX31, DUPXp11.22	300256	Xp11.2	3028
Mental retardation, X-linked syndromic 16 (3)	FGD1, FGDY, AAS, MRXS16	300546	Xp11.21	2245
Mental retardation, X-linked syndromic, Christianson type, 300243 (3)	SLC9A6, NHE6	300231	Xq26.3	10479
Mental retardation, X-linked syndromic, Turner type, 300706 (3)	HUWE1, UREB1, KIAA0312, LASU1	300697	Xp11.2	10075
Mental retardation, X-linked, 1 (2)	MRX1	309530	Xp11.3-q21.1	4365
Mental retardation, X-linked, 2 (2)	MRX2	300428	Xp22.3	4367
Mental retardation, X-linked, 21/34, 300143 (3)	IL1RAPL1, IL1R8, MRX21, MRX34	300206	Xp22.1-p21.3	11141
Mental retardation, X-linked, 300495 (3)	NLGN4, KIAA1260, AUTSX2, ASPGX2	300427	Xp22.33	57502
Mental retardation, X-linked, FRAXE type, 309548 (3)	AFF2, FMR2, FRAXE, MRX2	300806	Xq28	2334
Mental retardation, X-linked, Lubs type, 300260 (3)	MECP2, RTT, PPMX, MRX16, MRX79, AUTSX3, MRXSL, MRXS13, MRX79, MRX16	300005	Xq28	4204
Mental retardation, X-linked, Shashi type (2)	MRXS11, SMRXS	300238	Xq26-q27	50644
Mental retardation, X-linked, Snyder-Robinson type, 309583 (3)	SMS, SRS, MRSR	300105	Xp22.1	6611
Mental retardation, X-linked, South African type (2)	MRSA	300243	Xq24-q27.3	0
Mental retardation, X-linked, ZDHHC9-related, 300799 (3)	ZDHHC9, DHHC9, MRXSZ	300646	Xq26.1	51114
Mental retardation, X-linked, syndromic 12 (2) (?)	MRXS12	309545	Xp11	8246
Mental retardation, X-linked, syndromic 13, 300055 (3)	MECP2, RTT, PPMX, MRX16, MRX79, AUTSX3, MRXSL, MRXS13, MRX79, MRX16	300005	Xq28	4204
Mental retardation, X-linked, syndromic 14, 300676 (3)	UPF3B, RENT3B, MRXS14	300298	Xq25-q26	65109
Mental retardation, X-linked, syndromic 15 (Cabezas type), 300354 (3)	CUL4B, MRXSC, MRXHF2, SFM2, MRXS15	300304	Xq23	8450
Mental retardation, X-linked, syndromic 6, with gynecomastia and obesity (2)	WTS, MRXS6	309585	Xp21.1-q22	7492
Mental retardation, X-linked, syndromic 7 (2)	MRXS7	300218	Xp11.3-q22	4429
Mental retardation, X-linked, syndromic 9 (2)	MRXS9	300709	Xq12-q21.31	0
Mental retardation, X-linked, syndromic, JARID1C-related, 300534 (3)	KDM5C, SMCX, MRXSJ, DXS1272E, XE169, JARID1C	314690	Xp11.22-p11.21	8242
Mental retardation, X-linked, syndromic-2, with dysmorphism and cerebral atrophy (2)	PRS, MRXS2	309610	Xp11-q21	5640
Mental retardation, X-linked, syndromic-4, with congenital contractures and low fingertip arches (2)	MCS, MRXS4	309605	Xq13-q22	4183
Mental retardation, X-linked, syndromic-5, with Dandy-Walker malformation, basal ganglia disease, and seizures (2)	PGS, MRXS5	304340	Xq25-q27	5242
Mental retardation, X-linked, with cerebellar hypoplasia and distinctive facial appearance, 300486 (3)	OPHN1, MRX60	300127	Xq12	4983
Mental retardation, X-linked, with epilepsy, 300423 (3)	ATP6AP2, ATP6M8-9, XMRE, MRXE	300556	Xp11.4	10159
Mental retardation, X-linked, with isolated growth hormone deficiency, 300123 (3)	SOX3, MRGH	313430	Xq26.3	6658
Mental retardation, X-linked, with or without epilepsy, 300802 (3)	SYP, MRXSYP	313475	Xp11.23-p11.22	6855
Mental retardation, X-linked, with short stature (2)	MRSS	300360	Xq24	114890
Mental retardation, X-linked-49 (2)	MRX49	300114	Xp22.3	4412
Mental retardation, X-linked-53 (2)	MRX53	300324	Xq22.2-q26	4416
Mental retardation, X-linked-72, 300271 (3)	RAB39B, MRX72	300774	Xq28	116442
Mental retardation, X-linked-88 (3)	AGTR2, MRX88	300034	Xq22-q23	186
Mental retardation, X-linked-89 (3)	ZNF41, MRX89	314995	Xp22.1-cen	7592
Mental retardation, X-linked-9, 309549 (3)	FTSJ1, JM23, SPB1, MRX44, MRX9	300499	Xp11.23	24140
Mental retardation, X-linked-90 (3)	DLG3, NEDLG, SAP102, MRX90	300189	Xq13.1	1741
Mental retardation, X-linked-91, 300577 (3)	ZDHHC15, MRX91	300576	Xq13.3	158866
Mental retardation, X-linked-92 (3)	ZNF674, MRX92	300573	Xp11	641339
Mental retardation, anterior maxillary protrusion, and strabismus, 613671 (3)	SOBP, JXC1, MRAMS	613667	6q21	55084
Mental retardation, autosomal dominant 1, 156200 (3)	MBD5, KIAA1461, MRD1	611472	2q23.1	55777
Mental retardation, autosomal dominant 2 (3)	DOCK8, MRD2	611432	9p24	81704
Mental retardation, autosomal dominant 3, 612580 (3)	CDH15, CDH14, CDH3, MRD3	114019	16q24.3	1013
Mental retardation, autosomal dominant 4, 612581 (3)	KIRREL3, NEPH2, KIAA1867, KIRRE, MRD4	607761	11q24.2	84623
Mental retardation, autosomal dominant 5, 612621 (3)	SYNGAP, MRD5	603384	6p21.3	8831
Mental retardation, autosomal recessive 1, 249500 (3)	PRSS12, BSSP3, MRT1	606709	4q25-q26	8492
Mental retardation, autosomal recessive 13, 613192 (3)	TRAPPC9, NIBP, KIAA1882, MRT13	611966	8q24.3	83696
Mental retardation, autosomal recessive 2A, 607417 (3)	CRBN, MRT2A	609262	3p26.2	51185
Mental retardation, autosomal recessive 3, 608443 (3)	CC2D1A, MRT3	610055	19p13.12	54862
Mental retardation, autosomal recessive 7, 611093 (3)	TUSC3, M33, D8S1992, MRT7	601385	8p22	7991
Mental retardation, autosomal recessive, 10 (2)	MRT10	611096	16p12-q12	100101425
Mental retardation, autosomal recessive, 11 (2)	MRT11	611097	19q13.2-q13.3	100101426
Mental retardation, autosomal recessive, 12 (2)	MRT12	611090	1p34-p33	100101420
Mental retardation, autosomal recessive, 4 (2)	MRT4	611107	1p21.1-p13.3	100009675
Mental retardation, autosomal recessive, 5 (2)	MRT5	611091	5p15-p14	100188831
Mental retardation, autosomal recessive, 6, 611092 (3)	GRIK2, GLUR6, MRT6	138244	6q21	2898
Mental retardation, autosomal recessive, 7 (2)	MRT7	611093	8p12	0
Mental retardation, autosomal recessive, 8 (2)	MRT8	611094	10q22	100101423
Mental retardation, autosomal recessive, 9 (2)	MRT9	611095	14q11.2-q12	100101424
Mental retardation, joint hypermobility and skin laxity, with or without metabolic abnormalities, 612652 (3)	PYCS, GSAS	138250	10q24.3	5832
Mental retardation, profound (2)	RAB40AL, RLGP	300405	Xq22.2	282808
Mental retardation, severe, with spasticity and tapetoretinal degeneration (2)	MRST	602685	15q24	8126
Mental retardation, stereotypic movements, epilepsy, and/or cerebral malformations, 613443 (3)	MEF2C, C5DELq14.3; DEL5q14.3	600662	5q14	4208
Mental retardation, truncal obesity, retinal dystrophy, and micropenis, 610156 (3)	INPP5E, MORMS, JBTS1, CORS1	613037	9q34.3	56623
Mental retardation-hypotonic facies syndrome, X-linked, 309580 (3)	ATRX, XH2, XNP, SHS, SFM1, MRXHF1	300032	Xq13	546
Mental retardation-skeletal dysplasia (2)	MRSD, CHRS	309620	Xq28	4364
Deafness and male infertility (4)	DEL15q15.3, C15DELq15.3	611102	15q15.3	100240731
Deafness, X-linked 1, 304500 (3)	PRPS1, CMTX5, DFNX1, DFN2	311850	Xq22-q24	5631
Deafness, X-linked 1, progressive (3)	TIMM8A, DFN1, DDP, MTS, DDP1	300356	Xq22	1678
Deafness, X-linked 2, 304400 (3)	POU3F4, DFN3, DFNX2	300039	Xq21.1	5456
Deafness, X-linked 3 (2)	DFNX3, DFN4	300030	Xp21.2	1680
Deafness, X-linked 4 (2)	DFNX4, DFN6	300066	Xp22	1682
Deafness, X-linked 5 (2)	DFNX5, AUNX1	300614	Xq23-q27.3	751798
Deafness, Y-linked 1 (1)	DFNY1	400043	Chr.Y	724074
Deafness, autosomal dominant 1, 124900 (3)	DIAPH1, DFNA1, LFHL1	602121	5q31	1729
Deafness, autosomal dominant 10, 601316 (3)	EYA4, DFNA10, CMD1J	603550	6q23	2070
Deafness, autosomal dominant 11, neurosensory, 601317 (3)	MYO7A, USH1B, DFNB2, DFNA11	276903	11q13.5	4647
Deafness, autosomal dominant 13, 601868 (3)	COL11A2, STL3, DFNA13, DFNB53	120290	6p21.3	1302
Deafness, autosomal dominant 15, 602459 (3)	POU4F3, BRN3C	602460	5q31	5459
Deafness, autosomal dominant 16 (2)	DFNA16	603964	2q23-q24.3	1694
Deafness, autosomal dominant 17, 603622 (3)	MYH9, MHA, FTNS, DFNA17	160775	22q11.2	4627
Deafness, autosomal dominant 18 (2)	DFNA18	606012	3q22	85507
Deafness, autosomal dominant 20/26, 604717 (3)	ACTG1, DFNA20, DFNA26	102560	17q25.3	71
Deafness, autosomal dominant 21 (2)	DFNA21	607017	6p21.3	192644
Deafness, autosomal dominant 22, 606346 (3)	MYO6, DFNA22, DFNB37	600970	6q13	4646
Deafness, autosomal dominant 22, with hypertrophic cardiomyopathy, 606346 (3)	MYO6, DFNA22, DFNB37	600970	6q13	4646
Deafness, autosomal dominant 23, 605192 (3)	SIX1, BOS3, DFNA23	601205	14q23	6495
Deafness, autosomal dominant 24 (2)	DFNA24	606282	4q35-qter	23723
Deafness, autosomal dominant 25, 605583 (3)	SLC17A8, VGLUT3, DFNA25	607557	12q23	246213
Deafness, autosomal dominant 27 (2)	DFNA27	612431	4q12-q13.1	23722
Deafness, autosomal dominant 28, 608641 (3)	GRHL2, TFCP2L3, DFNA28	608576	8q22	79977
Deafness, autosomal dominant 2A, 600101 (3)	KCNQ4, DFNA2A	603537	1p34	9132
Deafness, autosomal dominant 2B, 612644 (3)	GJB3, CX31, DFNA2B	603324	1p35.1	2707
Deafness, autosomal dominant 30 (2)	DFNA30	606451	15q25-q26	23719
Deafness, autosomal dominant 31 (2)	DFNA31	608645	6p21.3	347737
Deafness, autosomal dominant 36, 606705 (3)	TMC1, DFNB7, DFNB11, DFNA36	606706	9q13-q21	117531
Deafness, autosomal dominant 36, with dentinogenesis, 605594 (3)	DSPP, DPP, DGI1, DFNA39, DTDP2	125485	4q21.3	1834
Deafness, autosomal dominant 3A, 601544 (3)	GJB2, CX26, DFNB1A, PPK, DFNA3A, KID, HID	121011	13q11-q12	2706
Deafness, autosomal dominant 3B, 612643 (3)	GJB6, CX30, DFNA3B, HED, ED2, DFNB1B	604418	13q12	10804
Deafness, autosomal dominant 4, 600652 (3)	MYH14, KIAA2034, DFNA4	608568	19q13.33	79784
Deafness, autosomal dominant 40 (3)	CRYM, DFNA40	123740	16p13.11-p12.3	1428
Deafness, autosomal dominant 41 (2)	DFNA41	608224	12q24.32-qter	94142
Deafness, autosomal dominant 43 (2)	DFNA43	608394	2p12	192676
Deafness, autosomal dominant 44, 607453 (3)	CCDC50, C3orf6, DFNA44	611051	3q28	152137
Deafness, autosomal dominant 47 (2)	DFNA47, DFNB83	608652	9p22-p21	246289
Deafness, autosomal dominant 48, 607841 (3)	MYO1A, DFNA48	601478	12q13-q15	4640
Deafness, autosomal dominant 49 (2)	DFNA49	608372	1q21-q23	317664
Deafness, autosomal dominant 5, 600994 (3)	DFNA5	608798	7p15	1687
Deafness, autosomal dominant 50, 613074 (3)	MIR96, MIRN96, DFNA50	611606	7q32.2	407053
Deafness, autosomal dominant 51 (4)	DFNA51, C9DUPq21.11, DUP9q21.11	613558	9q21.11	286750
Deafness, autosomal dominant 52 (2)	DFNA52	607683	4q28	170507
Deafness, autosomal dominant 53 (2)	DFNA53	609965	14q11.2-q12	353347
Deafness, autosomal dominant 59 (2)	DFNA59	612642	11p14.2-q12.3	100271924
Deafness, autosomal dominant 6/14/38, 600965 (3)	WFS1, WFRS, WFS, DFNA6, DFNA14, DFNA38	606201	4p16.1	7466
Deafness, autosomal dominant 7 (2)	DFNA7	601412	1q21-q23	1689
Deafness, autosomal dominant 8/12, 601543 (3)	TECTA, DFNA8, DFNA12, DFNB21	602574	11q22-q24	7007
Deafness, autosomal dominant 9, 601369 (3)	COCH, DFNA9	603196	14q12-q13	1690
Deafness, autosomal dominant, with peripheral neuropathy (3)	GJB3, CX31, DFNA2B	603324	1p35.1	2707
Deafness, autosomal recessive (3)	GJB3, CX31, DFNA2B	603324	1p35.1	2707
Deafness, autosomal recessive 10, congenital, 605316 (3)	TMPRSS3, ECHOS1, DFNB8, DFNB10	605511	21q22.3	64699
Deafness, autosomal recessive 12, 601386 (3)	CDH23, USH1D	605516	10q21-q22	64072
Deafness, autosomal recessive 13 (2)	DFNB13	603098	7q34-q36	1705
Deafness, autosomal recessive 14 (2)	DFNB14	603678	7q31	1706
Deafness, autosomal recessive 15 (2)	DFNB15	601869	3q	1707
Deafness, autosomal recessive 16, 603720 (3)	STRC, DFNB16	606440	15q15	161497
Deafness, autosomal recessive 17 (2)	DFNB17	603010	7q31	1709
Deafness, autosomal recessive 18, 602092 (3)	USH1C, DFNB18	605242	11p15.1	10083
Deafness, autosomal recessive 1A, 220290 (3)	GJB2, CX26, DFNB1A, PPK, DFNA3A, KID, HID	121011	13q11-q12	2706
Deafness, autosomal recessive 1B, 612645 (3)	GJB6, CX30, DFNA3B, HED, ED2, DFNB1B	604418	13q12	10804
Deafness, autosomal recessive 2, neurosensory, 600060 (3)	MYO7A, USH1B, DFNB2, DFNA11	276903	11q13.5	4647
Deafness, autosomal recessive 20 (2)	DFNB20	604060	11q25-qter	1713
Deafness, autosomal recessive 21, 603629 (3)	TECTA, DFNA8, DFNA12, DFNB21	602574	11q22-q24	7007
Deafness, autosomal recessive 22, 607039 (3)	OTOA, DFNB22	607038	16p12.2	146183
Deafness, autosomal recessive 23, 609533 (3)	PCDH15, DFNB23, USH1F	605514	10q21-q22	65217
Deafness, autosomal recessive 25, 613285 (3)	GRXCR1	613283	4p13	389207
Deafness, autosomal recessive 26 (2)	DFNB26	605428	4q31	23714
Deafness, autosomal recessive 27 (2)	DFNB27	605818	2q23-q31	23713
Deafness, autosomal recessive 28, 609823 (3)	TRIOBP, KIAA1662	609761	22q13.1	11078
Deafness, autosomal recessive 29 (3)	CLDN14, DFNB29	605608	21q22.3	23562
Deafness, autosomal recessive 3, 600316 (3)	MYO15A, DFNB3	602666	17p11.2	51168
Deafness, autosomal recessive 30, 607101 (3)	MYO3A, DFNB30	606808	10p11.1	53904
Deafness, autosomal recessive 31, 607084 (3)	WHRN, CIP98, KIAA1526, DFNB31, USH2D	607928	9q32-q34	25861
Deafness, autosomal recessive 33 (2)	DFNB33	607239	10p11.23-q21.1	170508
Deafness, autosomal recessive 35, 608565 (3)	ESRRB, ESRL2, DFNB35	602167	14q24.3	2103
Deafness, autosomal recessive 36, 609006 (3)	ESPN	606351	1p36.3-p36.1	83715
Deafness, autosomal recessive 37, 607821 (3)	MYO6, DFNA22, DFNB37	600970	6q13	4646
Deafness, autosomal recessive 38 (2)	DFNB38	608219	6q26-q27	337991
Deafness, autosomal recessive 39, 608265 (3)	HGF, DFNB39	142409	7q21.1	3082
Deafness, autosomal recessive 40 (2)	DFNB40	608264	22q11.21-q12.1	379003
Deafness, autosomal recessive 44 (2)	DFNB44	610154	7p14.1-q11.22	449484
Deafness, autosomal recessive 45 (2)	DFNB45	612433	1q43-q44	449483
Deafness, autosomal recessive 49, 610153 (3)	MARVELD2, MARVD2, TRIC, DFNB49	610572	5q13.1	153562
Deafness, autosomal recessive 5 (2)	DFNB5	600792	14q12	1697
Deafness, autosomal recessive 51 (2)	DFNB51	609941	11p13-p12	448963
Deafness, autosomal recessive 53, 609706 (3)	COL11A2, STL3, DFNA13, DFNB53	120290	6p21.3	1302
Deafness, autosomal recessive 55 (2)	DFNB55	609952	4q12-q13.2	494148
Deafness, autosomal recessive 59, 610220 (3)	PJVK, DFNB59	610219	2q31.1-q31.3	494513
Deafness, autosomal recessive 6, 600971 (3)	TMIE, DFNB6	607237	3p21	259236
Deafness, autosomal recessive 61 (3)	PRES, DFNB61, SLC26A5	604943	7q22.1	375611
Deafness, autosomal recessive 62 (2)	DFNB62	610143	12p13.2-p11.23	692220
Deafness, autosomal recessive 63, 611451 (3)	LRTOMT, LRTOMT1, LRTOMT2, DFNB63	612414	11q13.3-q13.4	220074
Deafness, autosomal recessive 65 (2)	DFNB65	610248	20q13.2-q13.3	692219
Deafness, autosomal recessive 66 (2)	DFNB66	610212	6p22.3-p21.2	606719
Deafness, autosomal recessive 67, 610265 (3)	LHFPL5, TMHS, DFNB67	609427	6p21.3	222662
Deafness, autosomal recessive 7, 600974 (3)	TMC1, DFNB7, DFNB11, DFNA36	606706	9q13-q21	117531
Deafness, autosomal recessive 71 (2)	DFNB71	612789	8p22-p21.3	100302513
Deafness, autosomal recessive 72 (2)	DFNB72	611918	19p13.3	791116
Deafness, autosomal recessive 74, 613718 (3)	MSRB3, DFNB74	613719	12q14.3	253827
Deafness, autosomal recessive 77, 613079 (3)	LOXHD1, DFNB77	613072	18q12-q21	125336
Deafness, autosomal recessive 79 (2)	DFNB79	613307	9q34.3	0
Deafness, autosomal recessive 79, 613307 (3)	TPRN, C9orf75, DFNB79	613354	9q34.3	286262
Deafness, autosomal recessive 8, childhood onset, 601072 (3)	TMPRSS3, ECHOS1, DFNB8, DFNB10	605511	21q22.3	64699
Deafness, autosomal recessive 82, 613557 (3)	GPSM2, LGN, PINS, DFNB82	609245	1p13.1	29899
Deafness, autosomal recessive 83 (2)	DFNB83	613685	9p23-p21.2	100359400
Deafness, autosomal recessive 84, 613391 (3)	PTPRQ, PTPGMC1, DFNB84	603317	12q21.2	374462
Deafness, autosomal recessive 85 (2)	DFNB85	613392	17p12-q11.2	100359399
Deafness, autosomal recessive 9, 601071 (3)	OTOF, DFNB9, NSRD9, AUNB1	603681	2p23-p22	9381
Deafness, autosomal recessive 91, 613453 (3)	SERPINB6, PI6, PTI, SPI3, DFNB91	173321	6p25	5269
Deafness, autosomal recessive, 24, 611022 (3)	RDX, DFNB24	179410	11q23	5962
Deafness, cataract, retinitis pigmentosa, and sperm abnormalities (2)	DFCTRPS	300719	Chr.X	100188774
Deafness, congenital heart defects, and posterior embryotoxon (3)	JAG1, AGS, AHD	601920	20p12	182
Deafness, congenital with inner ear agenesis, microtia, and microdontia, 610706 (3)	FGF3, INT2	164950	11q13	2248
Deafness, digenic GJB2/GJB6, 220290 (3)	GJB6, CX30, DFNA3B, HED, ED2, DFNB1B	604418	13q12	10804
Deafness, digenic, GJB2/GJB3, 220290 (3)	GJB3, CX31, DFNA2B	603324	1p35.1	2707
Deafness, neurosensory, autosomal recessive 46 (2)	DFNB46	609647	18p11.32-p11.31	449488
Deafness, neurosensory, autosomal recessive 47 (2)	DFNB47	609946	2p25.1-p24.3	449489
Deafness, neurosensory, without vestibular involvement, autosomal dominant (3)	ESPN	606351	1p36.3-p36.1	83715
Deafness, nonsyndromic (3) (?)	KIAA1199	608366	15q24	57214
{Breast and colorectal cancer, susceptibility to} (3)	CHEK2, RAD53, CHK2, CDS1, LFS2	604373	22q12.1	11200
{Breast cancer, male, susceptibility to}, 114480 (3)	BRCA2, FANCD1, BROVCA2, GLM3, PNCA2	600185	13q12.3	675
{Breast cancer, poor survival after chemotherapy for} (3)	NQO1, DIA4, NMOR1	125860	16q22.1	1728
{Breast cancer, protection against}, 114480 (3)	CASP8, MCH5, ALPS2B	601763	2q33	841
{Breast cancer, susceptibility to} (3)	XRCC3, CMM6	600675	14q32.3	7517
{Breast cancer, susceptibility to}, 114480 (3)	ATM, ATA, AT1	607585	11q22.3	472
{Breast cancer, susceptibility to}, 114480 (3)	BARD1	601593	2q34-q35	580
{Breast cancer, susceptibility to}, 114480 (3)	CHEK2, RAD53, CHK2, CDS1, LFS2	604373	22q12.1	11200
{Breast cancer, susceptibility to}, 114480 (3)	HMMR	600936	5q33.2	3161
{Breast cancer, susceptibility to}, 114480 (3)	PALB2, FANCN, PNCA3	610355	16p12	79728
{Breast cancer, susceptibility to}, 114480 (3)	PHB	176705	17q21	5245
{Breast cancer, susceptibility to}, 114480 (3)	RAD51A, RECA	179617	15q15.1	5888
Colorectal cancer (3)	BAX	600040	19q13.3-q13.4	581
Colorectal cancer (3)	CTNNB1	116806	3p22-p21.3	1499
Colorectal cancer (3)	DCC	120470	18q21.3	1630
Colorectal cancer (3)	MCC	159350	5q21	4163
Colorectal cancer with chromosomal instability (3)	BUB1	602452	2q14	699
Colorectal cancer, 114500 (3)	AXIN2	604025	17q24	8313
Colorectal cancer, 114500 (3)	BUB1B, BUBR1	602860	15q15	701
Colorectal cancer, 114500 (3)	EP300, RSTS2	602700	22q13	2033
Colorectal cancer, 114500 (3)	NRAS, ALPS4, NS6	164790	1p13.2	4893
Colorectal cancer, 114500 (3)	PDGFRL, PDGRL, PRLTS	604584	8p22-p21.3	5157
Colorectal cancer, 114500 (3)	TP53, P53, LFS1	191170	17p13.1	7157
Colorectal cancer, hereditary nonpolyposis, type 1, 120435 (3)	MSH2, COCA1, FCC1, HNPCC1	609309	2p22-p21	4436
Colorectal cancer, hereditary nonpolyposis, type 2, 609310 (3)	MLH1, COCA2, HNPCC2	120436	3p21.3	4292
Colorectal cancer, hereditary nonpolyposis, type 3 (3)	PMS1, PMSL1, HNPCC3	600258	2q31-q33	5378
Colorectal cancer, hereditary nonpolyposis, type 4 (3)	PMS2, PMSL2, HNPCC4	600259	7p22	5395
Colorectal cancer, hereditary nonpolyposis, type 5 (3)	MSH6, GTBP, HNPCC5	600678	2p16	2956
Colorectal cancer, hereditary nonpolyposis, type 6 (3)	TGFBR2, HNPCC6, AAT3, MFS2, LDS1B, LDS2B	190182	3p22	7048
Colorectal cancer, hereditary nonpolyposis, type I, 613244 (3)	EPCAM, ACSTD1, TROP1, M4S1, MIC18, DIAR5, HNPCC8	185535	2p21	4072
Colorectal cancer, somatic (3)	BRAF, NS7	164757	7q34	673
Colorectal cancer, somatic (3)	DLC1	604258	8p22-p21.3	10395
Colorectal cancer, somatic, 109800 (3)	FGFR3, ACH	134934	4p16.3	2261
Colorectal cancer, somatic, 114500 (3)	AKT1	164730	14q32.3	207
Colorectal cancer, somatic, 114500 (3)	APC, GS, FPC, BTPS2	611731	5q21-q22	324
Colorectal cancer, somatic, 114500 (3)	FLCN, BHD	607273	17p11.2	201163
Colorectal cancer, somatic, 114500 (3)	MLH3, HNPCC7	604395	14q24.3	27030
Colorectal cancer, somatic, 114500 (3)	PIK3CA	171834	3q26.3	5290
