# Supplementary material for: Identification of Human Disease Genes from Interactome Network Using Graphlet Interaction
Source: PLoS One. 2014 Jan 22;9(1):e86142. doi: 10.1371/journal.pone.0086142 (PMC3899204; doi:10.1371/journal.pone.0086142)
Supplement: Table S2 — TP , FP , TN , FN and corresponding scores of graphlet interaction, random walk, Endeavour and neighborhood based method. (XLSX) [file pone.0086142.s007.xlsx]

## Sheet: Graphlet interaction
score	TP	FP	TN	FN
34	4	2	8881	535
33.66	4	2	8881	535
33.32	6	2	8881	533
32.98	7	2	8881	532
32.64	7	2	8881	532
32.3	8	2	8881	531
31.96	9	2	8881	530
31.62	9	2	8881	530
31.28	9	2	8881	530
30.94	10	2	8881	529
30.6	10	2	8881	529
30.26	10	2	8881	529
29.92	10	2	8881	529
29.58	10	2	8881	529
29.24	10	2	8881	529
28.9	10	2	8881	529
28.56	10	3	8880	529
28.22	10	3	8880	529
27.88	11	3	8880	528
27.54	11	3	8880	528
27.2	11	3	8880	528
26.86	11	3	8880	528
26.52	12	3	8880	527
26.18	13	3	8880	526
25.84	14	3	8880	525
25.5	14	3	8880	525
25.16	15	3	8880	524
24.82	17	4	8879	522
24.48	17	4	8879	522
24.14	18	4	8879	521
23.8	18	4	8879	521
23.46	19	4	8879	520
23.12	20	4	8879	519
22.78	22	4	8879	517
22.44	23	4	8879	516
22.1	23	4	8879	516
21.76	25	4	8879	514
21.42	26	4	8879	513
21.08	27	4	8879	512
20.74	30	5	8878	509
20.4	31	5	8878	508
20.06	35	5	8878	504
19.72	37	5	8878	502
19.38	39	5	8878	500
19.04	40	5	8878	499
18.7	41	7	8876	498
18.36	41	7	8876	498
18.02	43	7	8876	496
17.68	46	8	8875	493
17.34	47	10	8873	492
17	48	11	8872	491
16.66	50	13	8870	489
16.32	52	13	8870	487
15.98	53	15	8868	486
15.64	59	18	8865	480
15.3	63	18	8865	476
14.96	66	25	8858	473
14.62	68	27	8856	471
14.28	71	31	8852	468
13.94	76	34	8849	463
13.6	80	37	8846	459
13.26	90	42	8841	449
12.92	93	52	8831	446
12.58	96	52	8831	443
12.24	100	53	8830	439
11.9	104	58	8825	435
11.56	108	62	8821	431
11.22	111	69	8814	428
10.88	115	69	8814	424
10.54	120	77	8806	419
10.2	125	85	8798	414
9.86	134	92	8791	405
9.52	141	93	8790	398
9.18	149	98	8785	390
8.84	155	101	8782	384
8.5	159	106	8777	380
8.16	166	111	8772	373
7.82	171	119	8764	368
7.48	177	128	8755	362
7.14	179	137	8746	360
6.8	188	150	8733	351
6.46	192	168	8715	347
6.12	204	181	8702	335
5.78	211	196	8687	328
5.44	219	211	8672	320
5.1	227	234	8649	312
4.76	236	254	8629	303
4.42	246	277	8606	293
4.08	252	291	8592	287
3.74	263	317	8566	276
3.4	266	346	8537	273
3.06	268	384	8499	271
2.72	276	435	8448	263
2.38	283	497	8386	256
2.04	298	575	8308	241
1.7	311	704	8179	228
1.36	330	858	8025	209
1.02	346	1117	7766	193
0.68	370	1510	7373	169
0.34	403	2294	6589	136
0	539	8883	0	0

## Sheet: Random walk
score	TP	FP	TN	FN
0.013	7	3	8880	532
0.01287	7	3	8880	532
0.01274	7	3	8880	532
0.01261	7	3	8880	532
0.01248	7	3	8880	532
0.01235	7	3	8880	532
0.01222	7	3	8880	532
0.01209	7	3	8880	532
0.01196	7	3	8880	532
0.01183	7	3	8880	532
0.0117	7	3	8880	532
0.01157	7	3	8880	532
0.01144	8	3	8880	531
0.01131	8	3	8880	531
0.01118	8	3	8880	531
0.01105	8	3	8880	531
0.01092	8	3	8880	531
0.01079	9	3	8880	530
0.01066	9	3	8880	530
0.01053	9	3	8880	530
0.0104	10	3	8880	529
0.01027	10	3	8880	529
0.01014	10	3	8880	529
0.01001	10	3	8880	529
0.00988	12	3	8880	527
0.00975	14	3	8880	525
0.00962	14	3	8880	525
0.00949	15	3	8880	524
0.00936	15	3	8880	524
0.00923	15	3	8880	524
0.0091	15	3	8880	524
0.00897	15	3	8880	524
0.00884	16	3	8880	523
0.00871	16	3	8880	523
0.00858	16	4	8879	523
0.00845	16	4	8879	523
0.00832	16	4	8879	523
0.00819	16	4	8879	523
0.00806	16	4	8879	523
0.00793	16	7	8876	523
0.0078	17	7	8876	522
0.00767	17	7	8876	522
0.00754	17	7	8876	522
0.00741	17	7	8876	522
0.00728	17	7	8876	522
0.00715	17	8	8875	522
0.00702	17	8	8875	522
0.00689	18	8	8875	521
0.00676	20	8	8875	519
0.00663	22	8	8875	517
0.0065	22	8	8875	517
0.00637	24	8	8875	515
0.00624	24	8	8875	515
0.00611	24	8	8875	515
0.00598	26	9	8874	513
0.00585	27	11	8872	512
0.00572	28	11	8872	511
0.00559	28	11	8872	511
0.00546	29	11	8872	510
0.00533	29	12	8871	510
0.0052	29	12	8871	510
0.00507	31	13	8870	508
0.00494	35	14	8869	504
0.00481	37	14	8869	502
0.00468	40	15	8868	499
0.00455	40	15	8868	499
0.00442	42	15	8868	497
0.00429	42	15	8868	497
0.00416	42	15	8868	497
0.00403	43	18	8865	496
0.0039	43	18	8865	496
0.00377	45	22	8861	494
0.00364	45	24	8859	494
0.00351	45	24	8859	494
0.00338	48	26	8857	491
0.00325	49	26	8857	490
0.00312	50	27	8856	489
0.00299	51	27	8856	488
0.00286	52	29	8854	487
0.00273	53	31	8852	486
0.0026	53	35	8848	486
0.00247	55	38	8845	484
0.00234	61	42	8841	478
0.00221	62	42	8841	477
0.00208	68	43	8840	471
0.00195	73	45	8838	466
0.00182	79	49	8834	460
0.00169	87	53	8830	452
0.00156	91	54	8829	448
0.00143	94	59	8824	445
0.0013	98	65	8818	441
0.00117	108	73	8810	431
0.00104	113	79	8804	426
0.00091	125	99	8784	414
0.00078	134	116	8767	405
0.00065	146	135	8748	393
0.00052	159	162	8721	380
0.00039	179	209	8674	360
0.00026	204	281	8602	335
0.00013	260	432	8451	279
0	539	8883	0	0

## Sheet: Endeavour
score	TP	FP	TN	FN
0.000542	1	0	8883	538
0.0105366	80	44	8839	459
0.0205312	162	133	8750	377
0.0305257	206	238	8645	333
0.0405203	242	349	8534	297
0.0505149	258	467	8416	281
0.0605095	275	591	8292	264
0.0705041	289	710	8173	250
0.0804986	296	823	8060	243
0.0904932	306	920	7963	233
0.100488	314	1022	7861	225
0.110482	317	1140	7743	222
0.120477	319	1242	7641	220
0.130472	328	1353	7530	211
0.140466	336	1481	7402	203
0.150461	343	1581	7302	196
0.160455	346	1655	7228	193
0.17045	351	1760	7123	188
0.180444	355	1857	7026	184
0.190439	357	1943	6940	182
0.200434	358	2028	6855	181
0.210428	360	2110	6773	179
0.220423	361	2192	6691	178
0.230417	364	2258	6625	175
0.240412	367	2332	6551	172
0.250406	370	2388	6495	169
0.260401	371	2450	6433	168
0.270396	371	2515	6368	168
0.28039	371	2582	6301	168
0.290385	374	2648	6235	165
0.300379	375	2705	6178	164
0.310374	376	2761	6122	163
0.320369	377	2810	6073	162
0.330363	380	2869	6014	159
0.340358	381	2931	5952	158
0.350352	383	2978	5905	156
0.360347	386	3049	5834	153
0.370341	386	3109	5774	153
0.380336	388	3144	5739	151
0.390331	388	3192	5691	151
0.400325	389	3244	5639	150
0.41032	390	3283	5600	149
0.420314	391	3322	5561	148
0.430309	392	3358	5525	147
0.440304	396	3405	5478	143
0.450298	396	3462	5421	143
0.460293	397	3504	5379	142
0.470287	398	3559	5324	141
0.480282	400	3608	5275	139
0.490276	402	3648	5235	137
0.500271	403	3689	5194	136
0.510266	405	3733	5150	134
0.52026	408	3780	5103	131
0.530255	412	3820	5063	127
0.540249	413	3864	5019	126
0.550244	415	3914	4969	124
0.560238	416	3953	4930	123
0.570233	416	3982	4901	123
0.580228	416	4021	4862	123
0.590222	417	4056	4827	122
0.600217	417	4094	4789	122
0.610211	418	4129	4754	121
0.620206	420	4166	4717	119
0.630201	421	4208	4675	118
0.640195	421	4251	4632	118
0.65019	422	4299	4584	117
0.660184	424	4341	4542	115
0.670179	427	4382	4501	112
0.680173	428	4424	4459	111
0.690168	428	4465	4418	111
0.700163	428	4507	4376	111
0.710157	428	4564	4319	111
0.720152	429	4599	4284	110
0.730146	429	4641	4242	110
0.740141	429	4683	4200	110
0.750136	431	4729	4154	108
0.76013	433	4777	4106	106
0.770125	434	4817	4066	105
0.780119	434	4868	4015	105
0.790114	435	4914	3969	104
0.800108	435	4957	3926	104
0.810103	435	4998	3885	104
0.820098	438	5052	3831	101
0.830092	439	5093	3790	100
0.840087	441	5134	3749	98
0.850081	441	5179	3704	98
0.860076	443	5232	3651	96
0.87007	444	5278	3605	95
0.880065	446	5335	3548	93
0.89006	446	5412	3471	93
0.900054	448	5480	3403	91
0.910049	450	5547	3336	89
0.920043	455	5616	3267	84
0.930038	456	5699	3184	83
0.940033	461	5786	3097	78
0.950027	461	5869	3014	78
0.960022	463	5963	2920	76
0.970016	464	6048	2835	75
0.980011	466	6140	2743	73
0.990005	467	6220	2663	72
1	539	8883	0	0

## Sheet: Neighborhood
score*	TP	FP	TN	FN
10	1	1	8882	538
9	1	1	8882	538
8	1	1	8882	538
7	4	5	8878	535
6	8	6	8877	531
5	15	9	8874	524
4	32	17	8866	507
3	67	33	8850	472
2	134	88	8795	405
1	272	476	8407	267
0	539	8883	0	0
*the score is the count of disease gene neighbor
