# Supplementary material for: Identification of Human Disease Genes from Interactome Network Using Graphlet Interaction
Source: PLoS One. 2014 Jan 22;9(1):e86142. doi: 10.1371/journal.pone.0086142 (PMC3899204; doi:10.1371/journal.pone.0086142)
Supplement: Table S3 — Top 100 candidate genes ranked by graphlet interaction scores. (XLSX) [file pone.0086142.s008.xlsx]

## Sheet: Sheet1
Score	Gene Symbol	Gene ID	True positive?	Precision
68.1757	TP53	7157	Yes	1
47.2297	ACTG1	71	Yes	1
45.4079	PEX19	5824	Yes	1
43.8452	BRCA1	672	No	0.75
40.0029	PIK3CA	5290	Yes	0.8
38.8524	GRIN1	2902	No	0.666667
33.5466	MLH1	4292	Yes	0.714286
33.1273	LDLR	3949	Yes	0.75
32.5369	PROC	5624	Yes	0.777778
32.1582	RAD51	5888	Yes	0.8
30.9621	ACTN2	88	Yes	0.818182
28.6208	FGA	2243	No	0.75
28.106	IL2RG	3561	Yes	0.769231
26.3251	EIF2B1	1967	Yes	0.785714
25.1882	ACTC1	70	Yes	0.8
25.0969	INS	3630	Yes	0.8125
25.0489	FYN	2534	No	0.764706
24.9074	NPM1	4869	Yes	0.777778
24.4391	KCNQ1	3784	Yes	0.789474
23.4846	CNGB1	1258	Yes	0.8
23.2389	MPL	4352	Yes	0.809524
23	CHRNB2	1141	Yes	0.818182
22.8877	APP	351	Yes	0.826087
22.7474	TAL1	6886	Yes	0.833333
21.9622	TTN	7273	Yes	0.84
21.8599	PEX10	5192	Yes	0.846154
21.6296	AKT1	207	Yes	0.851852
21.3829	PEX3	8504	Yes	0.857143
20.9333	MYL2	4633	Yes	0.862069
20.8693	SUMO1	7341	No	0.833333
20.8564	CBL	867	Yes	0.83871
20.4107	KRAS	3845	Yes	0.84375
20.279	NRAS	4893	Yes	0.848485
20.16	EDAR	10913	Yes	0.852941
20.1298	PEX5	5830	Yes	0.857143
20.1132	CTNNB1	1499	Yes	0.861111
20.005	DFNB31	25861	Yes	0.864865
19.7502	PLG	5340	Yes	0.868421
19.4699	AR	367	Yes	0.871795
19.34	SGCD	6444	Yes	0.875
18.7948	MYO7A	4647	Yes	0.878049
18.7914	HSPA9	3313	No	0.857143
18.2535	JUP	3728	Yes	0.860465
18.2031	PTPN11	5781	Yes	0.863636
18	GDNF	2668	Yes	0.866667
17.8594	CD40	958	Yes	0.869565
17.8298	PEX26	55670	Yes	0.87234
17.8151	GNAI3	2773	No	0.854167
17.3749	ABL1	25	Yes	0.857143
17.3488	PDGFRA	5156	No	0.84
17.2918	PPP1CA	5499	No	0.823529
17.0617	SGCB	6443	Yes	0.826923
16.8727	MYH7	4625	Yes	0.830189
16.8348	PLCE1	51196	No	0.814815
16.7553	MYH6	4624	Yes	0.818182
16.7024	DAG1	1605	No	0.803571
16.3693	VHL	7428	Yes	0.807018
16.1471	CD3D	915	Yes	0.810345
16.0859	PAK3	5063	Yes	0.813559
16.0003	GUCY2D	3000	No	0.8
15.91	GRIK2	2898	Yes	0.803279
15.8911	PEX14	5195	Yes	0.806452
15.8812	SUV39H1	6839	No	0.793651
15.8148	JAK2	3717	Yes	0.796875
15.7681	RAF1	5894	Yes	0.8
15.7626	HDAC3	8841	No	0.787879
15.6931	DAXX	1616	No	0.776119
15.6721	RPE65	6121	Yes	0.779412
15.6694	LRAT	9227	Yes	0.782609
15.5243	PLAT	5327	Yes	0.785714
15.5	ACTA2	59	Yes	0.788732
15.4387	CAPN3	825	Yes	0.791667
15.3064	PKP2	5318	Yes	0.794521
15.2885	DVL2	1856	No	0.783784
15.2813	CASP8	841	Yes	0.786667
15.1757	PKNOX1	5316	No	0.776316
15.1112	LMNA	4000	Yes	0.779221
15.0451	FLNA	2316	No	0.769231
15.0026	FLT1	2321	No	0.759494
15.0018	EDA	1896	Yes	0.7625
14.9967	ITGB3	3690	No	0.753086
14.9483	RHOA	387	No	0.743902
14.938	CD19	930	Yes	0.746988
14.8721	SMAD2	4087	No	0.738095
14.7858	PEX13	5194	Yes	0.741176
14.5662	NOTCH1	4851	Yes	0.744186
14.5637	PROS1	5627	Yes	0.747126
14.5307	CDH1	999	Yes	0.75
14.4102	PRPH2	5961	Yes	0.752809
14.3321	EGFR	1956	Yes	0.755556
14.2493	RXRA	6256	No	0.747253
14.2264	CD44	960	No	0.73913
14.2251	SCN5A	6331	Yes	0.741935
14.0876	DLG3	1741	Yes	0.744681
14.0783	CLDN16	10686	No	0.736842
14.0213	APC	324	Yes	0.739583
13.9952	TRIM24	8805	Yes	0.742268
13.9844	RET	5979	Yes	0.744898
13.9399	SMC3	9126	No	0.737374
